# Supplementary material for: Optogenetic interrogation reveals separable G-protein-dependent and -independent signalling linking G-protein-coupled receptors to the circadian oscillator
Source: BMC Biol. 2017 May 15;15:40. doi: 10.1186/s12915-017-0380-8 (PMC5430609; doi:10.1186/s12915-017-0380-8)
Supplement: Supplementary file 1 — Supporting data file. (XLSX 2222 kb) [file 12915_2017_380_MOESM1_ESM.xlsx]

## Sheet: Figure1A
Baseline luminescence in dark
		RLU
BR1	Time (mins)	0	0.5	1	1.5	2	2.5	3	3.5	4	4.5		average			JellyOp	Opto-B2-AR	Sensor Only
JellyOp	B	478	791	583	347	244	204	188	181	135	153		330.4		BR1	270.5	1439.45	259.325
JellyOp	D	428	599	451	321	239	251	178	181	184	195		302.7		BR2	208.85	3333.28	254.6
JellyOp	F	306	432	357	300	191	218	194	184	148	197		252.7		BR3	251.05	1942.6	291.05
JellyOp	H	246	280	252	177	164	206	181	142	164	150		196.2		BR4	185.075	4941.88	165.525
Opto-B2-AR	A	1397	1237	1285	1347	1407	1375	1291	1317	1265	1358		1327.9		BR5	317.275	6240.88	259.45
Opto-B2-AR	C	1594	1478	1475	1499	1571	1479	1555	1480	1600	1493		1522.4
Opto-B2-AR	E	1561	1383	1407	1389	1443	1488	1391	1434	1335	1494		1432.5		MEAN	246.55	3579.62	245.99
Opto-B2-AR	G	1662	1485	1378	1501	1322	1548	1398	1377	1531	1548		1475		SEM	23.234	901.634	21.1402
Sensor Only	A	212	241	261	261	269	241	249	243	243	239		245.9		one-way ANOVA: p-value (opsin vs sensor)	0.9999	0.0013
Sensor Only	C	249	283	279	250	271	283	277	261	308	249		271
Sensor Only	E	258	260	271	228	245	235	258	248	248	287		253.8
Sensor Only	G	246	237	280	261	278	256	285	286	252	285		266.6
BR2	Time (mins)	0	0.5	1	1.5	2	2.5	3	3.5	4	4.5
JellyOp	B	252	261	242	225	217	280	252	213	197	216		235.5
JellyOp	D	276	268	210	225	215	192	240	191	191	187		219.5
JellyOp	F	271	221	254	199	245	243	208	190	212	266		230.9
JellyOp	H	174	144	136	119	149	155	174	169	119	156		149.5
Opto-B2-AR	A	3027	2628	2673	2502	2713	2676	2663	2647	2741	2648		2691.8
Opto-B2-AR	C	3605	3384	3361	3223	3322	3137	3406	3264	3137	3182		3302.1
Opto-B2-AR	E	3749	3509	3335	3381	3275	3300	3326	3224	3265	3399		3376.3
Opto-B2-AR	G	4134	4027	3876	3754	3911	4088	3896	4014	4007	3922		3962.9
Sensor Only	B	233	254	194	246	238	218	244	237	274	219		235.7
Sensor Only	D	289	271	285	273	242	268	252	255	299	301		273.5
BR3	Time (mins)	0	0.5	1	1.5	2	2.5	3	3.5	4	4.5
JellyOp	B	260	234	246	249	224	208	232	216	231	225		232.5
JellyOp	D	288	272	293	252	270	272	298	242	245	261		269.3
JellyOp	F	262	288	248	242	268	243	287	259	267	230		259.4
JellyOp	H	260	232	225	241	202	243	291	242	256	238		243
Opto-B2-AR	B	2180	1855	1923	1893	1854	1817	1861	1786	1835	1892		1889.6
Opto-B2-AR	D	2715	2617	2380	2567	2468	2470	2400	2426	2379	2381		2480.3
Opto-B2-AR	F	2285	1971	1906	1971	2043	1999	1979	1937	1905	1983		1997.9
Opto-B2-AR	H	1625	1387	1324	1365	1267	1403	1452	1383	1428	1392		1402.6
Sensor Only	B	286	244	217	193	261	214	204	211	254	220		230.4
Sensor Only	D	286	314	319	364	340	312	316	315	321	311		319.8
Sensor Only	F	341	338	321	330	343	332	322	301	280	321		322.9
Sensor Only	H	285	288	287	289	306	314	280	301	279	282		291.1
BR4	Time (mins)	0	0.5	1	1.5	2	2.5	3	3.5	4	4.5
JellyOp	B	184	168	189	207	185	164	216	162	216	176		186.7
JellyOp	D	175	158	201	184	220	166	171	204	158	198		183.5
JellyOp	F	207	188	190	170	206	216	194	183	191	202		194.7
JellyOp	H	143	151	174	177	158	189	188	191	196	187		175.4
Opto-B2-AR	B	5057	5269	5234	5017	4984	4982	4738	4922	5019	4988		5021
Opto-B2-AR	D	5605	5806	5636	5378	5257	5050	5241	5122	5174	5118		5338.7
Opto-B2-AR	F	5667	5635	5306	5000	4861	4863	4654	4480	4447	4173		4908.6
Opto-B2-AR	H	4237	4902	4681	4584	4528	4555	4298	4248	4508	4451		4499.2
Sensor Only	B	160	148	148	191	202	217	193	198	209	233		189.9
Sensor Only	D	156	127	150	144	198	185	227	181	175	198		174.1
Sensor Only	F	151	130	125	158	150	121	137	135	136	143		138.6
Sensor Only	H	133	175	173	135	171	160	161	164	154	169		159.5
BR5	Time (mins)	0	0.5	1	1.5	2	2.5	3	3.5	4	4.5
JellyOp	B	253	282	282	289	316	299	337	330	318	341		304.7
JellyOp	D	320	315	338	329	365	324	357	348	373	319		338.8
JellyOp	F	316	341	344	332	366	334	389	333	346	375		347.6
JellyOp	H	249	247	297	306	293	280	266	271	270	301		278
Opto-B2-AR	B	7012	7071	6796	6866	6915	6996	6819	6735	6924	6842		6897.6
Opto-B2-AR	D	6566	7132	6848	7324	6906	7006	6931	7062	6990	6836		6960.1
Opto-B2-AR	F	5939	6345	6657	6883	6826	7125	6712	6852	6326	6475		6614
Opto-B2-AR	H	4434	4864	4900	4719	4246	4079	4119	4409	4472	4676		4491.8
Sensor Only	B	280	284	270	224	263	245	245	262	230	258		256.1
Sensor Only	D	268	275	239	256	251	220	217	267	223	254		247
Sensor Only	F	265	222	255	257	262	292	253	283	251	233		257.3
Sensor Only	H	244	269	278	305	283	266	264	242	302	321		277.4

## Sheet: Figure1B
		BR=biological replicate		JellyOp
			RAW	-2.5	-2	-1.5	-1	-0.5	0	0.2	1	1.5	2	2.5	3	3.5	4	4.5	5	5.5	6	6.5	7	7.5
			BR1	364.5	525.5	410.75	286.25	209.5	219.75	185.25	172	157.75	173.75	1770.75	12887.2	26127.2	35880.2	41258.5	43327.5	43134.2	41451	38705.5	35533.2	32472.8
			BR2	243.25	223.5	210.5	192	206.5	217.5	218.5	190.75	179.75	206.25	3167.5	24933.8	50827.5	68104.8	77161.8	79761	77492	72553.5	66188.8	59315.8	52640.5
			BR3	267.5	256.5	253	246	241	241.5	277	239.75	249.75	238.5	2218.25	19806.5	43197.8	60842.2	67634.5	68324.8	62929	54680.5	46780.2	39119.5	32402.5
			BR4	177.25	166.25	188.5	184.5	192.25	183.75	192.25	185	190.25	190.75	1675.75	17301.2	38487.8	54203.2	62677.2	65680.8	63964.2	60809.2	55962	50712.8	45642.8
			BR5	284.5	296.25	315.25	314	335	309.25	337.25	320.5	326.75	334	3443	34574.2	73773.2	102465	119666	125777	123346	116925	107180	95314.8	84430.2
		NORMALISED	AV BASELINE	-2.5	-2	-1.5	-1	-0.5	0	0.5	1	1.5	2	2.5	3	3.5	4	4.5	5	5.5	6	6.5	7	7.5
		BR1	270.5	1.3475	1.9427	1.51848	1.05823	0.774492	0.812384	0.684843	0.63586	0.583179	0.642329	6.54621	47.6423	96.5887	132.644	152.527	160.176	159.461	153.238	143.089	131.361	120.047
		BR2	208.85	1.16471	1.07015	1.0079	0.91932	0.988748	1.04142	1.04621	0.913335	0.860666	0.987551	15.1664	119.386	243.368	326.094	369.46	381.906	371.041	347.395	316.92	284.011	252.049
		BR3	251.05	1.06552	1.02171	1.00777	0.979884	0.959968	0.96196	1.10337	0.954989	0.994822	0.95001	8.83589	78.8946	172.068	242.351	269.406	272.156	250.663	217.807	186.338	155.824	129.068
		BR4	185.075	0.95772	0.898284	1.01851	0.996893	1.03877	0.992841	1.03877	0.999595	1.02796	1.03066	9.05444	93.4824	207.958	292.872	338.659	354.887	345.613	328.565	302.375	274.012	246.618
		BR5	317.275	0.896698	0.933733	0.993618	0.989678	1.05587	0.974706	1.06296	1.01016	1.02986	1.05271	10.8518	108.973	232.521	322.953	377.167	396.429	388.768	368.528	337.815	300.417	266.111
				Opto-hβ2AR
			RAW	-2.5	-2	-1.5	-1	-0.5	0	0.5	1	1.5	2	2.5	3	3.5	4	4.5	5	5.5	6	6.5	7	7.5
			BR1	1553.5	1395.75	1386.25	1434	1435.75	1472.5	1408.75	1402	1432.75	1473.25	2725.25	9364	17165.5	22671	26175.2	28095.8	28790	29011	28435.8	27671.8	26696.8
			BR2	3628.75	3387	3311.25	3215	3305.25	3300.25	3322.75	3287.25	3287.5	3287.75	6365	22290.2	40554.5	53787	62129.5	66784.5	68714.8	68526.8	67306.5	65143.8	62164.5
			BR3	2201.25	1957.5	1883.25	1949	1908	1922.25	1923	1883	1886.75	1912	3831.25	12394	22087	28924	32906.2	35429.8	35994.8	35254.5	34075.5	32183.8	30345.8
			BR4	5141.5	5403	5214.25	4994.75	4907.5	4862.5	4732.75	4693	4787	4682.5	7409.5	21801.5	39851.2	56499.8	69558.2	79143.2	85604.8	88689.5	90379.2	90333.5	89740.8
			BR5	5987.75	6353	6300.25	6448	6223.25	6301.5	6145.25	6264.5	6178	6207.25	13686.8	39438.8	67354	89430	104792	116010	120532	121938	120868	117168	113859
		NORMALISED	AV BASELINE	-2.5	-2	-1.5	-1	-0.5	0	0.5	1	1.5	2	2.5	3	3.5	4	4.5	5	5.5	6	6.5	7	7.5
		BR1	1439.45	1.07923	0.969641	0.963041	0.996214	0.99743	1.02296	0.978672	0.973983	0.995345	1.02348	1.89326	6.50526	11.925	15.7498	18.1842	19.5184	20.0007	20.1542	19.7546	19.2238	18.5465
		BR2	3333.28	1.08864	1.01612	0.993392	0.964517	0.991592	0.990092	0.996842	0.986192	0.986267	0.986342	1.90953	6.68719	12.1666	16.1364	18.6392	20.0357	20.6148	20.5584	20.1923	19.5435	18.6497
		BR3	1942.6	1.13315	1.00767	0.969448	1.00329	0.982189	0.989524	0.98991	0.969319	0.97125	0.984248	1.97223	6.38011	11.3698	14.8893	16.9393	18.2383	18.5292	18.1481	17.5412	16.5674	15.6212
		BR4	4941.88	1.04039	1.09331	1.05512	1.0107	0.993044	0.983938	0.957683	0.94964	0.968661	0.947515	1.49933	4.41158	8.06399	11.4329	14.0753	16.0148	17.3223	17.9465	18.2885	18.2792	18.1593
		BR5	6240.88	0.959441	1.01797	1.00951	1.03319	0.997176	1.00971	0.984678	1.00379	0.989925	0.994612	2.19308	6.31943	10.7924	14.3297	16.7913	18.5887	19.3133	19.5387	19.3671	18.7743	18.2441

## Sheet: Figure1C&D
			JellyOp											peak response in red
	RAW											Light flsh
		Time (min)	0	1	2	3	4	5	6	7	8	9	10.4	11.4	12.4	13.4	14.4	15.4	16.4	17.4	18.4	19.4	20.4	21.4	22.4	23.4	24.4	25.4	26.4	27.4	28.4	29.4	30.4	31.4	32.4	33.4	34.4	35.4	36.4	37.4
		Power
	BR1	-5.67	133	281.5	139.25	137.25	169.25	139.75	179.5	158	155.5	139	1780.25	7640.75	7721.5	4673.5	2559.25	1330	811.5	556.25	402	295.5	264.5	229.25	194.5	195.5	189.25	152.25	179.5	150.75	166.25	178	196.25	169.25	178.5	157.75	157.5	153.5	139	150
		-4.96	171	144.25	163.25	170.75	166.5	173	189.5	183	167.75	3147.5	12843.8	17284.8	14627.8	10053.5	6384.25	3981	2568.25	1730.5	1198.75	877.75	663.25	517.25	411.75	351.75	286.5	302	245.75	246.75	221	247.5	226.75	207.75	210	176.25	191.75	205.5	190.75	184.75
		-4.65	172.25	153	186.5	172.75	168.5	194.75	164	148.75	167.25	4025.75	14788.8	20435.5	18620	13524.8	9011.5	5867.75	3857.25	2540	1766.25	1258.75	993.5	736.5	573.5	516.25	352.5	328.25	304.25	284.75	257.75	273.5	240	218	200.25	188	195	202.75	208	182.25
		-3.93	159.5	148.25	160.25	161.75	179.75	164	168	182	163.25	5321	17334.5	25301.8	26683.5	22964.2	17826.5	13258.8	9593.5	7034.75	5157	3771.75	2846	2196.25	1658.5	1350	1066.25	858	736	598.25	586.25	513.25	398.5	371.25	330.25	302	278.25	294.75	263.5	283
		-3.7	155	156.25	164.75	198	179.5	183.5	190.25	194.75	172.25	6597.75	20849.2	29817	32481.8	30019	25483.8	20129	15451.2	11997	8975.75	6968.25	5219	4045	3213.75	2583	2069.75	1634.5	1383.5	1182.25	1006.75	863.75	743.5	685	586	516.25	481.5	442	413	360.75
		-2.72	162	182	159.5	172	167.25	187.5	167.75	180.25	185	7095.5	20436	30230.5	34587	34924	32283.5	28502	24406.2	20697.5	17110	14439.8	11984.8	9740.25	8121.5	6863.25	5669	4826.25	4020.75	3454.5	2984.25	2509.5	2172.75	1894.75	1717.75	1428.75	1274.25	1167.5	1030.5	926.75
		-2.43	141.25	159.75	178.25	166.75	160.25	147	160.75	165.5	155	7627.5	20077	28667.8	32162.8	32209	29353	26045.2	22207.8	18552.8	15650.8	13055.8	10821.5	8892.5	7519.75	6186.75	5274.75	4333.25	3799.25	3115.5	2708.5	2365.25	2096.75	1829.25	1608.5	1398.5	1256.5	1185.75	1025.75	938.25
		-2.27	168	177.25	196.5	174.5	184.75	183.5	153	184	163.75	8966.25	22109.8	30898.5	34513	34196.8	31397	27758.2	23689.2	19979	16730	14008.8	11548	9728.5	7963.25	6685.5	5622	4821.25	4064.25	3502	3021	2581.75	2254	1916.75	1731.5	1566.25	1346.75	1241.75	1129.75	1009
	AVERAGE BASELINE		NORMALISED TO AVERAGE BASELINE
		165.889	0.801741	1.69692	0.839417	0.827361	1.02026	0.842431	1.08205	0.952445	0.98741	0.83791	10.7316	46.0594	46.5462	28.1725	15.4275	8.01741	4.89183	3.35315	2.42331	1.78131	1.59444	1.38195	1.17247	1.1785	1.14082	0.917783	1.08205	0.908741	1.00218	1.07301	1.18302	1.02026	1.07602	0.950938	0.949431	0.925318	0.83791	0.90422
		169.889	1.00654	0.849084	0.960922	1.00507	0.980052	1.01831	1.11543	1.07717	0.985272	18.5268	75.6009	101.741	86.1019	59.1769	37.579	23.433	15.1172	10.1861	7.05608	5.16661	3.90402	3.04464	2.42364	2.07047	1.6864	1.77763	1.44653	1.45242	1.30085	1.45683	1.3347	1.22286	1.2361	1.03744	1.12868	1.20961	1.12279	1.08748
		169.75	1.01473	0.901325	1.09867	1.01767	0.992636	1.14728	0.966127	0.876289	0.988229	23.7158	87.1208	120.386	109.691	79.6745	53.0869	34.567	22.7231	14.9632	10.405	7.41532	5.85272	4.33873	3.3785	3.04124	2.07658	1.93373	1.79234	1.67747	1.51841	1.61119	1.41384	1.28424	1.17968	1.10751	1.14875	1.1944	1.22533	1.07364
		165.194	0.965529	0.897427	0.970069	0.979149	1.08811	0.992769	1.01698	1.10173	0.972401	32.2105	104.934	153.163	161.528	139.013	107.912	80.2615	58.074	42.5847	31.2178	22.8322	17.2282	13.2949	10.0397	8.17219	6.45451	5.19388	4.45536	3.62149	3.54885	3.10694	2.41231	2.24735	1.99916	1.82815	1.68438	1.78426	1.59509	1.71313
		177.139	0.87502	0.882076	0.930061	1.11777	1.01333	1.03591	1.07402	1.09942	1.06509	37.2462	117.7	168.326	183.369	169.466	143.863	113.634	87.2268	67.7265	50.6707	39.3378	29.4628	22.8352	18.1425	14.5818	11.6843	9.22722	7.81026	6.67414	5.68339	4.87612	4.19727	3.86702	3.30814	2.91438	2.71821	2.49522	2.3315	2.03654
		173.694	0.932672	1.04782	0.918279	0.990245	0.962898	1.07948	0.965776	1.03774	0.972464	40.8505	117.655	174.044	199.126	201.066	185.864	164.093	140.513	119.16	98.5063	83.1331	68.999	56.0769	46.7574	39.5134	32.6378	27.7859	23.1484	19.8884	17.181	14.4478	12.509	10.9085	9.88949	8.22565	7.33616	6.72157	5.93283	5.33552
		159.389	0.886197	1.00227	1.11833	1.04618	1.0054	0.922273	1.00854	1.03834	0.972464	47.8547	125.962	179.86	201.788	202.078	184.16	163.407	139.331	116.399	98.1922	81.9113	67.8937	55.7912	47.1786	38.8154	33.0936	27.1867	23.8364	19.5465	16.993	14.8395	13.1549	11.4766	10.0917	8.77414	7.88323	7.43935	6.43552	5.88655
		176.139	0.953793	1.00631	1.1156	0.990695	1.04889	1.04179	0.868633	1.04463	0.929664	50.9044	125.525	175.421	195.942	194.147	178.251	157.593	134.492	113.428	94.9819	79.5324	65.5619	55.232	45.2101	37.9558	31.918	27.3719	23.0741	19.882	17.1512	14.6575	12.7967	10.882	9.83031	8.89213	7.64595	7.04983	6.41397	5.72843
	Max response		NORMALISED TO MAX RESPONSE
	202.078		0.00396748	0.00839734	0.00415393	0.00409426	0.00504885	0.00416884	0.00535461	0.00471325	0.00488628	0.00414647	0.0531061	0.227929	0.230338	0.139414	0.0763442	0.0396748	0.0242076	0.0165933	0.0119919	0.00881497	0.00789022	0.00683869	0.00580207	0.0058319	0.00564546	0.00454172	0.00535461	0.00449698	0.00495935	0.00530987	0.00585428	0.00504885	0.00532478	0.00470579	0.00469834	0.00457901	0.00414647	0.00447461
			0.00498095	0.00420176	0.0047552	0.00497367	0.00484987	0.0050392	0.00551982	0.00533049	0.0048757	0.0916815	0.374117	0.503476	0.426082	0.292842	0.185963	0.11596	0.0748089	0.0504066	0.0349176	0.0255674	0.0193194	0.0150666	0.0119936	0.0102459	0.00834527	0.00879676	0.00715829	0.00718742	0.00643736	0.00720927	0.00660485	0.00605141	0.00611695	0.00513387	0.00558536	0.00598588	0.00555623	0.00538146
			0.00502146	0.00446028	0.00543688	0.00503604	0.00491214	0.00567739	0.00478096	0.00433639	0.00489033	0.117359	0.431124	0.595739	0.542814	0.394276	0.262705	0.171058	0.112447	0.0740465	0.05149	0.0366953	0.0289627	0.0214706	0.0167188	0.0150498	0.0102761	0.0095692	0.00886955	0.00830108	0.00751397	0.00797312	0.00699652	0.00635517	0.00583772	0.00548061	0.00568467	0.0059106	0.00606365	0.00531298
			0.004778	0.00444099	0.00480047	0.0048454	0.00538461	0.0049128	0.00503263	0.00545201	0.00481201	0.159396	0.519274	0.757942	0.799334	0.68792	0.534013	0.397181	0.287384	0.210734	0.154484	0.112987	0.0852551	0.0657911	0.0496822	0.0404407	0.0319407	0.0257023	0.0220477	0.0179212	0.0175618	0.015375	0.0119375	0.0111212	0.009893	0.00904674	0.00833529	0.00882956	0.00789343	0.00847758
			0.00433011	0.00436503	0.00460248	0.00553136	0.00501454	0.00512629	0.00531486	0.00544057	0.00527068	0.184316	0.582448	0.832973	0.907416	0.838616	0.711918	0.562327	0.431649	0.33515	0.250748	0.194666	0.145799	0.113002	0.0897799	0.0721591	0.0578209	0.0456617	0.0386497	0.0330275	0.0281247	0.0241299	0.0207705	0.0191363	0.0163706	0.014422	0.0134513	0.0123478	0.0115376	0.010078
			0.00461541	0.00518521	0.00454418	0.00490031	0.00476498	0.0053419	0.00477922	0.00513535	0.00481232	0.202152	0.582225	0.861272	0.985389	0.99499	0.919762	0.812027	0.695338	0.589675	0.487467	0.411391	0.341447	0.277501	0.231383	0.195535	0.161511	0.137501	0.114552	0.0984193	0.0850218	0.0714961	0.061902	0.0539817	0.048939	0.0407053	0.0363036	0.0332623	0.0293591	0.0264033
			0.00438542	0.00495979	0.00553417	0.00517712	0.00497532	0.00456394	0.00499084	0.00513832	0.00481232	0.236813	0.623335	0.890054	0.998564	1	0.911329	0.808633	0.689489	0.576011	0.485912	0.405345	0.335978	0.276087	0.233467	0.192081	0.163766	0.134535	0.117956	0.0967276	0.0840914	0.0734344	0.0650983	0.0567931	0.0499395	0.0434195	0.0390108	0.0368142	0.0318467	0.0291301
			0.00471992	0.0049798	0.00552062	0.00490254	0.00519051	0.00515539	0.0042985	0.00516944	0.00460052	0.251905	0.621168	0.868086	0.969635	0.96075	0.882092	0.779862	0.665544	0.561305	0.470026	0.393573	0.324438	0.27332	0.223726	0.187828	0.157949	0.135452	0.114184	0.0983879	0.0848743	0.0725337	0.0633256	0.0538507	0.0486461	0.0440034	0.0378366	0.0348867	0.0317401	0.0283476
	Jellyop	POWER(LOG W cm2)	normalised max response (RLU/average baseline) 1C	normalised2 response 1D
	BR1	-5.67	46.5462	0.230338
		-4.96	101.741	0.503476
		-4.65	120.386	0.595739
		-3.93	161.528	0.799334
		-3.7	183.369	0.907416
		-2.72	201.066	0.99499
		-2.43	202.078	1
		-2.27	195.942	0.969635
			JellyOp
	RAW
		Time (min)	0	1	2	3	4	5	6	7	8	9	10.4	11.4	12.4	13.4	14.4	15.4	16.4	17.4	18.4	19.4	20.4	21.4	22.4	23.4	24.4	25.4	26.4	27.4	28.4	29.4	30.4	31.4	32.4	33.4	34.4	35.4	36.4	37.4
		Power
	BR2	-5.67	172.75	149.75	151	183.25	153.25	177	187	160	156.25	176.5	1033.5	5479.5	5800.5	3513	1764.5	1009.25	638.5	410.75	295.25	265.25	232.5	226.5	196.5	184.25	198	192.5	179.5	203.5	192.75	179.25	184.5	181	179.5	168.5	156.5	185.5	188.25	213.25
		-4.96	151	148.75	187.75	175.5	184.5	199	155.75	180.75	149	198.75	1647.25	8571.75	11967.2	9995.75	6328.5	3880.25	2360	1505.25	998.75	743.5	587.25	452	355.5	318	281.5	245.5	265.75	235	218.25	236	210.75	195	199	173.5	198	178.5	177.5	192.75
		-4.65	155.75	162.25	184.5	173.5	185.5	177.5	164	174.25	153.5	188.75	2262.75	9760	14095.8	12364.2	8654.75	5533.25	3524.25	2350.25	1577.75	1156	830.25	591.25	489	419.25	364.5	330.25	311.75	267.25	292	238.25	227.75	228.5	199.25	215	188.5	213	204	182.75
		-3.93	181	166.25	171.75	198.75	205.75	189	177.25	173.75	157.75	204.5	3224	13167.5	20288.2	21638.5	18538.2	13986.5	10025.8	7328	5078.5	3720.5	2803.75	2095.5	1627.25	1321	1009.5	918.5	690.5	651.75	550	467.75	450.5	411.5	347.75	306.5	326.5	265	317.75	257.25
		-3.7	155	160.75	157.25	155.75	158.75	175.75	183.25	176	163.25	206.25	3584.5	13159	20764.5	22915.5	21151.5	17350.5	13309.8	9929.75	7325.5	5421.25	4079.75	3199	2486.5	1897.25	1530	1230	997.5	907.75	778.25	649	556.25	531.25	489.25	410.5	395	350.5	331.25	318
		-2.72	186.75	177.25	160.25	189.25	178.75	185.75	185.5	176.5	190	205.5	4595	14968.5	23611	27923.2	28695.2	26338.8	22958.5	19447.5	15961.8	13159	10635	8668.25	7160.25	5854	4758	4013.75	3289	2882.75	2376.25	1925.5	1738.25	1516.75	1271.25	1178	1067.75	931.5	848	702.25
		-2.43	173.5	179.75	169.25	182	169.5	169.25	214	159.5	192.25	166.75	5118	15084.8	22910	26707.5	26935.5	25075.5	21743.2	18152.2	15150	12340.2	9988.75	8247.25	6701.25	5466.75	4589	3867.5	3145.25	2696.25	2321.75	1933	1663.75	1496.5	1313.75	1169.75	1063.75	922.25	896	756.5
		-2.27	193	170	170	176.75	204	174.25	191.25	190	199.25	187.75	6306.75	16999	24928.5	28652	28579.8	26127.5	22722.5	19060.2	15743.2	12954	10592.2	8676.75	7228	5887.75	4758.5	4111.75	3442	2965.75	2511.25	2233.5	1873.75	1591.5	1418	1229	1126.5	1009.25	925.25	858.25
	AVERAGE BASELINE		NORMALISED TO AVERAGE BASELINE
		162	1.06636	0.924383	0.932099	1.13117	1.0885	1.09259	1.15432	0.987654	0.964506	1.08951	6.37963	33.8241	35.8056	21.6852	10.892	6.22994	3.94136	2.53549	1.82253	1.63735	1.43519	1.39815	1.21296	1.13735	1.22222	1.18827	1.10802	1.25617	1.18981	1.10648	1.13889	1.11728	1.10802	1.04012	0.966049	1.14506	1.16204	1.31636
		169.5	0.890855	0.877581	1.10767	1.0354	1.07661	1.17404	0.918879	1.06637	0.879056	1.17257	9.71829	50.5708	70.6032	58.972	37.3363	22.8923	13.9233	8.88053	5.89233	4.38643	3.4646	2.66667	2.09735	1.87611	1.66077	1.44838	1.56785	1.38643	1.28761	1.39233	1.24336	1.15044	1.17404	1.0236	1.16814	1.0531	1.0472	1.13717
		172.3	0.903947	0.941672	1.07081	1.00696	1.11397	1.03018	0.951828	1.01132	0.890888	1.09547	13.1326	56.6454	81.8093	71.76	50.2307	32.114	20.4541	13.6405	9.15699	6.70923	4.81863	3.43151	2.83807	2.43326	2.1155	1.91672	1.80934	1.55107	1.69472	1.38276	1.32182	1.32618	1.15641	1.24782	1.09402	1.23622	1.18398	1.06065
		184.7	0.979968	0.900108	0.929886	1.07607	1.00794	1.02328	0.959664	0.940715	0.854088	1.1072	17.4553	71.2913	109.844	117.155	100.37	75.7255	54.2813	39.6751	27.4959	20.1435	15.18	11.3454	8.81023	7.15214	5.46562	4.97293	3.73849	3.5287	2.9778	2.53249	2.43909	2.22794	1.88278	1.65945	1.76773	1.43476	1.72036	1.3928
		157.5	0.984127	1.02063	0.998413	0.988889	1.00168	1.11587	1.16349	1.11746	1.03651	1.30952	22.7587	83.5492	131.838	145.495	134.295	110.162	84.5063	63.046	46.5111	34.4206	25.9032	20.3111	15.7873	12.046	9.71429	7.80952	6.33333	5.76349	4.94127	4.12063	3.53175	3.37302	3.10635	2.60635	2.50794	2.2254	2.10317	2.01905
		178.45	1.04651	0.993275	0.898011	1.06052	0.96968	1.04091	1.03951	0.989073	1.06472	1.15158	25.7495	83.8806	132.312	156.477	160.803	147.597	128.655	108.98	89.4466	73.7405	59.5965	48.5752	40.1247	32.8047	26.6629	22.4923	18.4309	16.1544	13.3161	10.7901	9.74082	8.49958	7.12384	6.60129	5.98347	5.21995	4.75203	3.93528
		174.8	0.992563	1.02832	0.968249	1.04119	0.96968	0.968249	1.22426	0.912471	1.09983	0.953947	29.2792	86.2972	131.064	152.789	154.093	143.453	124.389	103.846	86.6705	70.5964	57.1439	47.1811	38.3367	31.2743	26.2529	22.1253	17.9934	15.4248	13.2823	11.0584	9.51802	8.56121	7.51573	6.69193	6.08553	5.27603	5.12586	4.3278
		182.75	1.05609	0.930233	0.930233	0.967168	1.11628	0.953488	1.04651	1.03967	1.09029	1.02736	34.5103	93.0178	136.408	156.782	156.387	142.969	124.337	104.297	86.1464	70.8837	57.9603	47.4788	39.5513	32.2175	26.0383	22.4993	18.8345	16.2285	13.7415	12.2216	10.2531	8.70862	7.75923	6.72503	6.16416	5.52257	5.06293	4.69631
	Max response		NORMALISED TO MAX RESPONSE
	160.803		0.00663147	0.00574855	0.00579654	0.00703454	0.00676914	0.00679461	0.00717849	0.00614202	0.00599807	0.00677542	0.0396736	0.210345	0.222668	0.134856	0.067735	0.0387427	0.0245105	0.0157677	0.011334	0.0101823	0.00892513	0.0086948	0.00754317	0.00707292	0.00760075	0.00738962	0.00689058	0.00781189	0.00739922	0.00688099	0.00708252	0.00694816	0.00689058	0.00646832	0.00600767	0.00712091	0.00722648	0.00818617
			0.00554005	0.0054575	0.00688838	0.00643893	0.00669522	0.00730113	0.00571432	0.00663155	0.00546667	0.00729195	0.0604361	0.31449	0.439067	0.366735	0.232187	0.142363	0.0865862	0.0552262	0.0366432	0.0272783	0.0215457	0.0165835	0.013043	0.0116671	0.010328	0.00900717	0.00975012	0.00862193	0.00800739	0.00865862	0.00773222	0.00715437	0.00730113	0.00636556	0.00726444	0.006549	0.00651231	0.00707182
			0.00562146	0.00585607	0.00665913	0.00626211	0.00692755	0.00640648	0.00591923	0.00628918	0.00554025	0.00681253	0.0816691	0.352266	0.508756	0.446261	0.312375	0.199711	0.1272	0.0848272	0.0569455	0.0417233	0.0299661	0.0213399	0.0176494	0.0151319	0.0131558	0.0119197	0.0112519	0.00964582	0.0105391	0.00859912	0.00822015	0.00824722	0.0071915	0.00775996	0.0068035	0.00768778	0.00736294	0.00659597
			0.00609422	0.00559759	0.00578278	0.00669186	0.00626815	0.00636358	0.00596796	0.00585012	0.0053114	0.00688546	0.108551	0.443346	0.6831	0.728562	0.624178	0.470922	0.337564	0.246732	0.170992	0.125268	0.0944015	0.0705549	0.0547891	0.0444777	0.0339896	0.0309256	0.0232489	0.0219442	0.0185184	0.015749	0.0151682	0.0138551	0.0117086	0.0103198	0.0109932	0.00892248	0.0106986	0.00866154
			0.00612009	0.00634712	0.00620893	0.0061497	0.00622925	0.00693939	0.00723552	0.00694926	0.00644583	0.00814367	0.141532	0.519576	0.819875	0.904806	0.835155	0.685075	0.525528	0.392071	0.289243	0.214055	0.161087	0.126311	0.0981781	0.0749119	0.0604112	0.0485659	0.0393857	0.035842	0.0307288	0.0256254	0.0219632	0.0209761	0.0193178	0.0162084	0.0155964	0.0138393	0.0130792	0.0125561
			0.00650805	0.00617698	0.00558455	0.00659517	0.00603024	0.0064732	0.00646448	0.00615084	0.0066213	0.00716146	0.160131	0.521637	0.822819	0.973097	1	0.917878	0.80008	0.677725	0.556251	0.458578	0.370619	0.30208	0.249527	0.204006	0.165811	0.139875	0.114618	0.100461	0.0828099	0.0671017	0.0605762	0.0528572	0.0443018	0.0410521	0.03721	0.0324618	0.0295519	0.0244727
			0.00617255	0.0063949	0.00602135	0.00647495	0.00603024	0.00602135	0.0076134	0.00567448	0.00683961	0.00593241	0.182081	0.536665	0.815061	0.950164	0.958275	0.892102	0.773552	0.645796	0.538986	0.439025	0.355366	0.29341	0.238408	0.194489	0.163261	0.137593	0.111897	0.0959236	0.0826001	0.0687697	0.0591907	0.0532405	0.0467388	0.0416158	0.0378447	0.0328106	0.0318767	0.0269137
			0.0065676	0.00578493	0.00578493	0.00601463	0.00694192	0.00592955	0.00650805	0.00646551	0.00678028	0.00638894	0.214612	0.578459	0.848292	0.974999	0.97254	0.889093	0.773224	0.648601	0.535727	0.440812	0.360444	0.295261	0.245962	0.200354	0.161927	0.139919	0.117128	0.100921	0.0854553	0.0760038	0.0637618	0.0541571	0.0482531	0.0418216	0.0383337	0.0343438	0.0314853	0.0292054
	Jellyop	POWER(LOG W cm2)	normalised max response (RLU/average baseline) 1C	normalised2 response 1D
	BR2	-5.67	35.8056	0.222668
		-4.96	70.6032	0.439067
		-4.65	81.8093	0.508756
		-3.93	117.155	0.728562
		-3.7	145.495	0.904806
		-2.72	160.803	1
		-2.43	154.093	0.958275
		-2.27	156.782	0.974999
			JellyOp
	RAW
		Time (min)	0	1	2	3	4	5	6	7	8	9	10.4	11.4	12.4	13.4	14.4	15.4	16.4	17.4	18.4	19.4	20.4	21.4	22.4	23.4	24.4	25.4	26.4	27.4	28.4	29.4	30.4	31.4	32.4	33.4	34.4	35.4	36.4	37.4
		Power
	BR3	-5.67	195.5	210	211.75	213	199.25	201	165.75	249.5	198.75	188.25	887.25	4036.25	5574	4624.25	3338.75	2287.25	1550	1060.75	819	648	488.25	410.75	295.25	265.25	232.5	226.5	196.5	184.25	198	192.5	179.5	203.5	192.75	179.25	184.5	181	179.5	168.5
		-4.96	195	206.5	194.5	199.5	206.25	224.5	254.5	275.25	200.25	214.25	1510.75	7149	11248.5	11708.5	9742	7457.5	5449	3985.75	3032.25	2201.75	1686.75	1505.25	998.75	743.5	587.25	452	355.5	318	281.5	245.5	265.75	235	218.25	236	210.75	195	199	173.5
		-4.65	196.75	195.75	185.75	182	183.5	291.75	199.25	201.75	226.5	190	1911.5	8141.25	13416.8	14652	13003	10482.8	8034.25	6228.5	4717	3556.25	2760.25	2350.25	1577.75	1156	830.25	591.25	489	419.25	364.5	330.25	311.75	267.25	292	238.25	227.75	228.5	199.25	215
		-3.93	201	214.5	174.75	198.25	183	336.5	198.75	187.25	227.25	186.25	2721.5	10411	17324.5	20555.8	20530.5	18497.8	15611	12761.2	10326.2	8240.5	6752.75	7328	5078.5	3720.5	2803.75	2095.5	1627.25	1321	1009.5	918.5	690.5	651.75	550	467.75	450.5	411.5	347.75	306.5
		-3.7	175.25	165.25	215.5	158.75	165	213	148.25	225.5	212.5	147.75	3072.25	10536.8	17061	20706.2	21021.8	19762	17238	14501.8	11833.8	9726.75	7995.25	9929.75	7325.5	5421.25	4079.75	3199	2486.5	1897.25	1530	1230	997.5	907.75	778.25	649	556.25	531.25	489.25	410.5
		-2.72	207	182.25	172.25	211.5	217.75	188.75	170.5	285.25	206.25	164.25	3889.5	12180.2	20203	24851.5	26864	26972.5	25525.2	23299	20827.2	18257.2	15952	19447.5	15961.8	13159	10635	8668.25	7160.25	5854	4758	4013.75	3289	2882.75	2376.25	1925.5	1738.25	1516.75	1271.25	1178
		-2.43	193	213.75	190.75	174.25	207.5	235.5	162.5	272.25	216	196	4561	13318.5	20845.5	25180.2	27069	27248.2	25634.2	23581.2	21093	18570	16275.5	18152.2	15150	12340.2	9988.75	8247.25	6701.25	5466.75	4589	3867.5	3145.25	2696.25	2321.75	1933	1663.75	1496.5	1313.75	1169.75
		-2.27	204	190.75	181.75	176.75	184.5	201.5	166.5	191.5	211.5	193.25	5194	13744	20988.2	25115	26972.5	26424.8	24883.8	22659	20165.5	17838.8	15326	19060.2	15743.2	12954	10592.2	8676.75	7228	5887.75	4758.5	4111.75	3442	2965.75	2511.25	2233.5	1873.75	1591.5	1418	1229
	AVERAGE BASELINE		NORMALISED TO AVERAGE BASELINE
		205.9	0.94949	1.01991	1.02841	1.03448	1.02945	0.976202	0.805002	1.21175	0.965274	0.914279	4.30913	19.603	27.0714	22.4587	16.2154	11.1085	7.52793	5.15177	3.97766	3.14716	2.3713	1.9949	1.43395	1.28825	1.12919	1.10005	0.954347	0.894852	0.961632	0.93492	0.871782	0.988344	0.936134	0.870568	0.896066	0.879068	0.871782	0.818358
		200.35	0.973297	1.0307	0.970801	0.995757	0.972185	1.12054	1.27028	1.37385	0.999501	1.06938	7.54055	35.6826	56.1442	58.4402	48.6249	37.2224	27.1974	19.8939	15.1348	10.9895	8.41902	7.5131	4.98503	3.71101	2.93112	2.25605	1.77439	1.58722	1.40504	1.22536	1.32643	1.17295	1.08934	1.17794	1.05191	0.973297	0.993262	0.865985
		188.75	1.04238	1.03709	0.984106	0.964238	0.941843	1.5457	1.05563	1.06887	1.2	1.00662	10.1272	43.1325	71.0821	77.6265	68.8901	55.5377	42.5656	32.9987	24.9907	18.8411	14.6238	12.4517	8.35894	6.1245	4.39868	3.13245	2.59073	2.22119	1.93113	1.74967	1.65166	1.41589	1.54702	1.26225	1.20662	1.2106	1.05563	1.13907
		194.3	1.03448	1.10396	0.899382	1.02033	0.937766	1.73186	1.0229	0.963716	1.16958	0.958569	14.0067	53.5821	89.1637	105.794	105.664	95.202	80.3448	65.6781	53.1459	42.4112	34.7542	37.7149	26.1374	19.1482	14.43	10.7849	8.37494	6.79876	5.19557	4.72723	3.55378	3.35435	2.83067	2.40736	2.31858	2.11786	1.78976	1.57746
		175.95	0.996022	0.939187	1.22478	0.902245	1.09891	1.21057	0.842569	1.28161	1.20773	0.839727	17.4609	59.8849	96.965	117.683	119.476	112.316	97.971	82.4197	67.2563	55.2813	45.4405	56.4351	41.634	30.8113	23.187	18.1813	14.1319	10.7829	8.69565	6.99062	5.66922	5.15914	4.42313	3.68855	3.16141	3.01932	2.78062	2.33305
		198.15	1.04466	0.919758	0.869291	1.06737	1.05948	0.952561	0.860459	1.43957	1.04088	0.828917	19.6291	61.4698	101.958	125.418	135.574	136.122	128.818	117.583	105.109	92.1385	80.5047	98.1453	80.5539	66.4093	53.6715	43.7459	36.1355	29.5433	24.0121	20.2561	16.5985	14.5483	11.9922	9.71739	8.77239	7.65455	6.41559	5.94499
		195.85	0.985448	1.0914	0.97396	0.889712	1.05948	1.20245	0.829717	1.39009	1.10288	1.00077	23.2882	68.0036	106.436	128.569	138.213	139.128	130.887	120.405	107.7	94.8175	83.1019	92.6845	77.3551	63.0087	51.002	42.11	34.2162	27.9129	23.4312	19.7473	16.0595	13.7669	11.8547	9.8698	8.49502	7.64105	6.70794	5.97268
		187.55	1.08771	1.01706	0.969075	0.942415	0.983738	1.07438	0.887763	1.02106	1.1277	1.03039	27.6939	73.2818	111.907	133.911	143.815	140.894	132.678	120.816	107.521	95.1146	81.7169	101.628	83.9416	69.0696	56.4769	46.2637	38.5391	31.393	25.3719	21.9235	18.3524	15.8131	13.3898	11.9088	9.99067	8.48574	7.56065	6.55292
	Max response		NORMALISED TO MAX RESPONSE
	143.815		0.00660216	0.00709184	0.00715094	0.00719315	0.00715814	0.0067879	0.00559749	0.00842578	0.00671192	0.00635733	0.029963	0.136307	0.188238	0.156164	0.112752	0.0772419	0.0523445	0.0358222	0.0276582	0.0218834	0.0164885	0.0138713	0.00997079	0.00895767	0.00785168	0.00764905	0.00663593	0.00622224	0.00668659	0.00650085	0.00606183	0.00687233	0.00650929	0.00605339	0.00623069	0.00611249	0.00606183	0.00569036
			0.0067677	0.00716682	0.00675035	0.00692388	0.00675997	0.00779153	0.00883272	0.00955287	0.00694991	0.00743579	0.0524323	0.248114	0.390392	0.406357	0.338107	0.258821	0.189114	0.13833	0.105238	0.0764143	0.0585406	0.0522414	0.0346628	0.025804	0.0203812	0.0156872	0.012338	0.0110366	0.00976978	0.00852036	0.00922316	0.00815595	0.00757462	0.00819065	0.00731432	0.0067677	0.00690653	0.00602152
			0.00724809	0.00721125	0.00684286	0.00670471	0.00654899	0.0107478	0.00734019	0.00743229	0.00834405	0.00699943	0.0704179	0.299916	0.494261	0.539766	0.479019	0.386175	0.295974	0.229452	0.17377	0.131009	0.101685	0.0865811	0.0581229	0.042586	0.0305857	0.0217811	0.0180143	0.0154448	0.0134278	0.0121661	0.0114846	0.00984525	0.010757	0.00877691	0.0083901	0.00841773	0.00734019	0.0079204
			0.00719315	0.00767627	0.00625375	0.00709474	0.00652064	0.0120423	0.00711263	0.00670108	0.00813255	0.00666529	0.0973938	0.372577	0.619989	0.735625	0.734721	0.661976	0.558668	0.456685	0.369544	0.294901	0.241659	0.262246	0.181743	0.133145	0.100337	0.0749913	0.0582341	0.0472744	0.0361268	0.0328702	0.0247108	0.0233241	0.0196827	0.0167393	0.016122	0.0147263	0.0124449	0.0109687
			0.00692572	0.00653052	0.00851636	0.00627365	0.00764117	0.00841756	0.0058587	0.00891155	0.0083978	0.00583894	0.121412	0.416402	0.674235	0.818292	0.83076	0.780976	0.68123	0.573096	0.467659	0.384392	0.315965	0.392414	0.289497	0.214243	0.161228	0.126421	0.0982641	0.0749775	0.0604642	0.0486084	0.0394203	0.0358734	0.0307557	0.0256479	0.0219825	0.0209945	0.0193347	0.0162226
			0.00726394	0.00639542	0.00604451	0.00742185	0.007367	0.00662352	0.0059831	0.0100098	0.00723762	0.00576378	0.136488	0.427423	0.708953	0.872076	0.942698	0.946505	0.895719	0.817597	0.730859	0.640674	0.559779	0.682442	0.560122	0.461769	0.373198	0.304182	0.251264	0.205426	0.166965	0.140848	0.115416	0.10116	0.0833861	0.0675687	0.0609978	0.053225	0.0446101	0.0413378
			0.00685219	0.00758889	0.00677231	0.0061865	0.007367	0.0083611	0.00576933	0.00966585	0.00766878	0.0069587	0.161932	0.472855	0.74009	0.893989	0.961047	0.967411	0.910108	0.837219	0.748877	0.659302	0.577839	0.64447	0.537879	0.438123	0.354637	0.292807	0.237918	0.194089	0.162926	0.13731	0.111668	0.0957266	0.0824305	0.0686284	0.0590691	0.0531311	0.0466428	0.0415303
			0.00756326	0.00707202	0.00673834	0.00655297	0.0068403	0.00747057	0.00617295	0.00709982	0.00784132	0.0071647	0.192567	0.509556	0.778135	0.931134	1	0.979692	0.92256	0.840078	0.747632	0.661368	0.568208	0.706655	0.583678	0.480267	0.392706	0.321689	0.267977	0.218287	0.17642	0.152442	0.127611	0.109955	0.0931041	0.0828066	0.0694689	0.0590045	0.0525721	0.0455649
	Jellyop	POWER(LOG W cm2)	normalised max response (RLU/average baseline) 1C	normalised2 response 1D
	BR3	-5.67	27.0714	0.188238
		-4.96	58.4402	0.406357
		-4.65	77.6265	0.539766
		-3.93	105.794	0.735625
		-3.7	119.476	0.83076
		-2.72	136.122	0.946505
		-2.43	139.128	0.967411
		-2.27	143.815	1
			Opto-hβ2AR
	RAW
		Time (min)	0	1	2	3	4	5	6	7	8	9	10.4	11.4	12.4	13.4	14.4	15.4	16.4	17.4	18.4	19.4	20.4	21.4	22.4	23.4	24.4	25.4	26.4	27.4	28.4	29.4	30.4	31.4	32.4	33.4	34.4	35.4	36.4	37.4
		Power
	BR1	-5.67	651.25	731.75	723.5	685.5	702.25	719.25	666.5	682.25	652.5	629.75	732	1059.5	1077.75	935.5	815.75	765.75	677	635.5
		-4.96	838.75	909	876.75	910.5	884.75	822	827.5	827	795.25	790.75	1051.75	1970.75	2364.25	2200.25	1873.25	1548.75	1353	1183.5
		-4.65	756	765.75	798	769.75	755.25	764	773.5	722.5	725	737.25	1160.5	2272.25	2728.5	2503	2210.75	1870	1617.5	1300.25
		-3.93	813.25	875	817.25	856	818.75	837.75	783.75	784	760	781.5	1738.25	4330	5815.75	6297	6182.5	5750.75	5218.5	4668.25
		-3.7	907.75	950.5	930.5	865.5	915.75	892	876.25	838.25	814	831	2215	5672.25	8154.25	9281.25	9407.25	9182.5	8536.5	7865
		-2.72	973	981	974	925.5	929.5	890	888.25	865.5	886.25	887	3104.75	8352.25	12993	15750.2	17379	18090.8	17768.2	17447.2
		-2.43	903.5	921	897.5	848.75	849.25	840.25	852.75	838	823	820.75	3546.25	8750	13023.5	15750.2	17212	17617.2	17538.8	17237.8
		-2.27	820.25	843	814	809.75	802	765.25	779.5	754.5	760.5	716.5	3691	8470.25	12280.8	14252.2	15609.2	15819.5	15765.5	15332.5
	AVERAGE BASELINE		NORMALISED TO AVERAGE BASELINE
		698.85	0.931888	1.04708	1.03527	0.980897	1.00091	1.02919	0.95371	0.976247	0.933677	0.901123	1.04744	1.51606	1.54218	1.33863	1.16727	1.09573	0.968734	0.909351
		883.95	0.948866	1.02834	0.991855	1.03004	0.982183	0.929917	0.936139	0.935573	0.899655	0.894564	1.18983	2.22948	2.67464	2.48911	2.11918	1.75208	1.53063	1.33888
		768.95	0.983159	0.995838	1.03778	1.00104	0.979307	0.993563	1.00592	0.939593	0.942844	0.958775	1.5092	2.955	3.54835	3.25509	2.87502	2.43189	2.10352	1.69094
		836.05	0.972729	1.04659	0.977513	1.02386	1.00191	1.00203	0.937444	0.937743	0.909037	0.934753	2.07912	5.17912	6.95622	7.53185	7.39489	6.87848	6.24185	5.5837
		914	0.993162	1.03993	1.01805	0.946937	0.97167	0.97593	0.958698	0.917123	0.890591	0.90919	2.42341	6.20596	8.9215	10.1545	10.2924	10.0465	9.33972	8.60503
		956.6	1.01714	1.02551	1.01819	0.967489	0.96069	0.930378	0.928549	0.904767	0.926458	0.927242	3.24561	8.73118	13.5825	16.4648	18.1675	18.9115	18.5744	18.2388
		884	1.02206	1.04186	1.01527	0.960124	0.96069	0.950509	0.964649	0.947964	0.930995	0.92845	4.0116	9.89819	14.7325	17.817	19.4706	19.929	19.8402	19.4997
		817.8	1.003	1.03081	0.995353	0.990157	0.98068	0.935742	0.953167	0.922597	0.929934	0.876131	4.51333	10.3574	15.0168	17.4275	19.0869	19.344	19.2779	18.7485
	Max response		NORMALISED TO MAX RESPONSE
	19.929		0.0467604	0.0525403	0.051948	0.0492195	0.0502235	0.0516428	0.0478553	0.0489862	0.0468501	0.0452166	0.0525583	0.0760731	0.0773835	0.0671698	0.0585716	0.0549816	0.0486092	0.0456295
			0.0476123	0.0516001	0.0497694	0.0516852	0.0492841	0.0466615	0.0469737	0.0469453	0.045143	0.0448875	0.0597034	0.111871	0.134208	0.124899	0.106336	0.087916	0.0768041	0.0671823
			0.049333	0.0499693	0.0520738	0.0502303	0.0491398	0.0498551	0.050475	0.047147	0.0473101	0.0481095	0.0757288	0.148276	0.178049	0.163334	0.144263	0.122027	0.105551	0.0848483
			0.0488097	0.0525158	0.0490498	0.0513755	0.0502742	0.0502801	0.0470391	0.0470542	0.0456137	0.0469041	0.104326	0.259878	0.34905	0.377934	0.371062	0.345149	0.313204	0.280179
			0.049835	0.0521819	0.0510839	0.0475155	0.0487566	0.0489703	0.0481056	0.0460195	0.0446881	0.0456214	0.121602	0.311403	0.447664	0.509535	0.516453	0.504114	0.468649	0.431784
			0.0510383	0.051458	0.0510908	0.0485468	0.0482056	0.0466846	0.0465928	0.0453995	0.0464879	0.0465273	0.162858	0.438114	0.681543	0.826173	0.911609	0.948943	0.932027	0.915189
			0.051285	0.0522783	0.0509444	0.0481772	0.0482056	0.0476947	0.0484043	0.047567	0.0467156	0.0465879	0.201294	0.496672	0.739247	0.894024	0.976997	1	0.995544	0.978459
			0.0503284	0.0517243	0.0499449	0.0496842	0.0492086	0.0469538	0.0478281	0.0462942	0.0466623	0.0439626	0.22647	0.519713	0.753515	0.874481	0.957743	0.970644	0.96733	0.940763
	Opto-hβ2AR	POWER(LOG W cm2)	normalised max response (RLU/average baseline) 1C	normalised2 response 1D
	BR1	-5.67	1.54218	0.0773835
		-4.96	2.67464	0.134208
		-4.65	3.54835	0.178049
		-3.93	7.53185	0.377934
		-3.7	10.2924	0.516453
		-2.72	18.9115	0.948943
		-2.43	19.929	1
		-2.27	19.344	0.970644
			Opto-hβ2AR
	RAW
		Time (min)	0	1	2	3	4	5	6	7	8	9	10.4	11.4	12.4	13.4	14.4	15.4	16.4	17.4	18.4	19.4	20.4	21.4	22.4	23.4	24.4	25.4	26.4	27.4	28.4	29.4	30.4	31.4	32.4	33.4	34.4	35.4	36.4	37.4
		Power
	BR2	-5.67	757.75	725.75	713.75	748.5	782	777	808.25	792	747.25	761	845.25	1141	1195.25	1047.25	915.75	847	810
		-4.96	755.75	724.75	726	728.25	679.25	745.75	735	737.75	730.25	748.5	969.5	1909.5	1978.25	1712.5	1420.75	1208.75	1046.75
		-4.65	774.75	799.25	761.5	758	795.75	793	811.5	782.25	793.5	820.25	1184.25	2434.25	2766.25	2441	2083.75	1780	1430.75
		-3.93	835	876	820.5	811.75	840	849.5	822.5	845.25	831.75	862.25	1921.5	4582.5	5860.5	5933.25	5671	5066.75	4581.75
		-3.7	673	692.75	690.75	710.5	721	702.5	765	666.5	728.75	727.5	2159.5	5531.5	7460.5	7915.25	7896.25	7307.5	6786
		-2.72	705	729.25	732	713.25	731	740.25	755	761.75	749.5	757.5	3187.25	8519.75	12556.8	14763.2	15733.2	16014.8	15964.5
		-2.43	748.75	766.25	773.75	756.75	779.25	784	786	739.25	792.5	791.75	3729.75	9241.25	13331	15749.8	16993	17260.8	16975
		-2.27	803.75	823.75	800.75	756.5	819.75	778	789.75	788.75	774.75	785.25	4071	9553.75	13497	15743.5	16990.5	17474.8	17235.2
	AVERAGE BASELINE		NORMALISED TO AVERAGE BASELINE
		736.438	1.02894	0.985488	0.969193	0.992589	1.06187	1.05508	1.09751	1.07545	1.01468	1.03335	1.14776	1.54935	1.62302	1.42205	1.24349	1.15013	1.09989
		733.688	1.03007	0.987818	0.989522	0.98012	0.925803	1.01644	1.00179	1.00554	0.995315	1.02019	1.32141	2.60261	2.69631	2.3341	1.93645	1.6475	1.4267
		773.375	1.00178	1.03346	0.984645	0.971211	1.02893	1.02538	1.0493	1.01148	1.02602	1.06061	1.53128	3.14757	3.57685	3.1563	2.69436	2.3016	1.85001
		835.812	0.999028	1.04808	0.98168	1.02711	1.00501	1.01638	0.984072	1.01129	0.995139	1.03163	2.29896	5.48269	7.01174	7.09878	6.78501	6.06207	5.48179
		691.75	0.972895	1.00145	0.998554	0.990797	1.04228	1.01554	1.10589	0.963498	1.05349	1.05168	3.12179	7.99639	10.785	11.4424	11.4149	10.5638	9.8099
		719.875	0.979337	1.01302	1.01684	0.993925	1.01545	1.0283	1.04879	1.05817	1.04115	1.05227	4.4275	11.835	17.443	20.5081	21.8555	22.2466	22.1768
		761.375	0.983418	1.0064	1.01625	0.993925	1.02348	1.02972	1.03234	0.970941	1.04088	1.03989	4.8987	12.1376	17.5091	20.6859	22.3188	22.6705	22.2952
		796.188	1.0095	1.03462	1.00573	0.950153	1.02959	0.977157	0.991915	0.990659	0.973075	0.986263	5.11312	11.9994	16.952	19.7736	21.3398	21.948	21.6472
	Max response		NORMALISED TO MAX RESPONSE
	22.6705		0.0453867	0.04347	0.0427513	0.0437833	0.0468392	0.0465398	0.0484115	0.0474382	0.0447578	0.0455814	0.0506277	0.0683422	0.0715916	0.0627268	0.0548504	0.0507325	0.0485163
			0.0454366	0.0435729	0.043648	0.0432333	0.0408373	0.0448354	0.0441891	0.0443544	0.0439035	0.0450007	0.0582875	0.114801	0.118935	0.102958	0.0854172	0.0726715	0.0629319
			0.0441886	0.045586	0.0434329	0.0428403	0.0453864	0.0452295	0.0462847	0.0446164	0.045258	0.0467838	0.0675448	0.13884	0.157776	0.139225	0.118849	0.101524	0.0816042
			0.0440673	0.0462311	0.0433021	0.0453058	0.0443312	0.0448326	0.0434076	0.0446083	0.0438958	0.0455054	0.101408	0.241842	0.309289	0.313129	0.299288	0.267399	0.241803
			0.0429146	0.044174	0.0440464	0.0437042	0.0459754	0.0447957	0.0487811	0.0425001	0.0464695	0.0463898	0.137703	0.352722	0.475727	0.504725	0.503513	0.465971	0.432717
			0.0431987	0.0446846	0.0448531	0.0438422	0.0447919	0.0453587	0.0462625	0.0466761	0.0459255	0.0464157	0.195298	0.522046	0.769412	0.904615	0.964052	0.981301	0.978221
			0.0433788	0.0443926	0.0448271	0.0438422	0.0451458	0.045421	0.0455368	0.0428284	0.0459134	0.04587	0.216083	0.535391	0.77233	0.91246	0.984488	1	0.983445
			0.0445292	0.0456372	0.044363	0.0419114	0.0454156	0.0431026	0.0437535	0.0436981	0.0429225	0.0435042	0.225541	0.529295	0.747758	0.872218	0.941304	0.968132	0.954863
	Opto-hβ2AR	POWER(LOG W cm2)	normalised max response (RLU/average baseline) 1C	normalised2 response 1D
	BR2	-5.67	1.62302	0.0715916
		-4.96	2.69631	0.118935
		-4.65	3.57685	0.157776
		-3.93	7.09878	0.313129
		-3.7	11.4424	0.504725
		-2.72	22.2466	0.981301
		-2.43	22.6705	1
		-2.27	21.948	0.968132
			Opto-hβ2AR
	RAW
		Time (min)	0	1	2	3	4	5	6	7	8	9	10.4	11.4	12.4	13.4	14.4	15.4	16.4	17.4	18.4	19.4	20.4	21.4	22.4	23.4	24.4	25.4	26.4	27.4	28.4	29.4	30.4	31.4	32.4	33.4	34.4	35.4	36.4	37.4
		Power
	BR3	-5.67	1776.25	1794.25	1825.25	1798.75	1787.75	1835.25	1778.5	1769	1842	1898	2140	2636.75	2856.5	2821	2704.5	2534.25	2463.5	2300.5	2220.5	2139	2117.5
		-4.96	1922.25	2021.5	1986.5	1996.5	1939	1965.75	1968.75	2003.5	2022.75	2027.75	2539.5	4129.75	5085.5	5190.25	5029.25	4515.75	4107.25	3797.5	3434	3254.5	3054.25
		-4.65	2004.75	1983.5	1965	1903.25	1911.75	1938.75	1899.75	1994.5	1984.5	2010	2759	4629	5988.75	6342.25	5947.5	5674.5	5059	4643	4257.25	3870	3549.5
		-3.93	1999	2111.5	2029.25	2030	2046.75	2100.5	1977.5	2013.75	2023.75	2079.25	3402.5	7225	10461.5	12168.5	12621.2	12479.2	11956.5	11300	10651.5	9718	8920.75
		-3.7	1971	1982.5	1964.25	1899.5	1878	1899.5	1878	1876	1925.75	1950.75	3822.75	8718.5	12908	15535.8	16627.8	17018	16765	16182	15541.8	14665.5	13704
		-2.72	1983	2031.75	2002.75	1991	1977	1896.75	2016.75	1993	2038.75	2058.5	5038.5	12248.2	19463	24938	28353.5	30722.2	32039.2	32361.8	32455	32072	31345
		-2.43	1907.75	1962	1879	1825.75	1835.75	1812.25	1835.75	1874.5	1899.5	1897.5	5378.25	12324.2	19240.2	24324	27758.2	30080.2	30928.8	31745.2	31713.8	31358.8	30378.2
		-2.27	1941.75	1886	1830.75	1830.25	1831.5	1774.75	1863	1860	1839.25	1857.25	5839.75	12878.5	19558	24364	27328.8	29499.2	30392.2	30907.8	30773.5	30583.2	29870.5
	AVERAGE BASELINE		NORMALISED TO AVERAGE BASELINE
		1798.62	0.98756	0.997568	1.0148	1.00747	0.993954	1.02036	0.988811	0.983529	1.02412	1.05525	1.1898	1.46598	1.58816	1.56842	1.50365	1.40899	1.36966	1.27903	1.23455	1.18924	1.17729
		1981.69	0.970007	1.02009	1.00243	0.969007	0.978459	0.991958	0.993471	1.01101	1.02072	1.02324	1.28148	2.08396	2.56625	2.61911	2.53786	2.27874	2.0726	1.9163	1.73287	1.64229	1.54124
		1964.12	1.02068	1.00986	1.00045	0.99391	0.973334	0.987081	0.967225	1.01546	1.01037	1.02336	1.4047	2.35677	3.04907	3.22905	3.02807	2.88907	2.5757	2.3639	2.1675	1.97034	1.80717
		2042.44	0.978733	1.03381	0.993543	0.971953	1.00211	1.02843	0.968206	0.985954	0.99085	1.01802	1.6659	3.53744	5.12207	5.95783	6.1795	6.10998	5.85403	5.53261	5.21509	4.75804	4.3677
		1954.31	1.00854	1.01442	1.00508	0.994443	0.960952	0.971953	0.960952	0.959928	0.985385	0.998177	1.95606	4.46116	6.60488	7.94947	8.50823	8.70792	8.57846	8.28015	7.95254	7.50417	7.01218
		2002.12	0.990448	1.0148	1.00031	0.964156	0.987451	0.947368	1.0073	0.995442	1.01829	1.02816	2.51658	6.11763	9.72117	12.4558	14.1617	15.3448	16.0026	16.1637	16.2103	16.019	15.6559
		1893.62	1.00746	1.03611	0.992277	0.964156	0.969437	0.957027	0.969437	0.9899	1.0031	1.00205	2.84019	6.50828	10.1605	12.8452	14.6588	15.885	16.3331	16.7643	16.7476	16.5602	16.0424
		1872.19	1.03716	1.00738	0.977867	0.9776	0.978267	0.947955	0.995093	0.99349	0.982407	0.992021	3.11921	6.87885	10.4466	13.0137	14.5972	15.7566	16.2336	16.5089	16.4372	16.3356	15.9549
	Max response		NORMALISED TO MAX RESPONSE
	16.7643		0.0589086	0.0595056	0.0605337	0.0600965	0.05929	0.0608653	0.0589832	0.0586682	0.0610892	0.0629464	0.0709722	0.0874467	0.0947346	0.0935573	0.0896936	0.0840474	0.081701	0.0762951	0.073642	0.0709391	0.070226
			0.0578615	0.0608491	0.0597955	0.0578019	0.0583657	0.0591709	0.0592612	0.0603072	0.0608867	0.0610372	0.0764413	0.124309	0.153078	0.156231	0.151385	0.135928	0.123632	0.114308	0.103367	0.0979635	0.0919358
			0.0608844	0.0602391	0.0596772	0.0592874	0.05806	0.05888	0.0576956	0.0605731	0.0602694	0.0610439	0.0837911	0.140583	0.181879	0.192615	0.180626	0.172335	0.153642	0.141008	0.129293	0.117532	0.107799
			0.058382	0.0616677	0.0592655	0.0579776	0.0597766	0.0613464	0.0577541	0.0588128	0.0591049	0.0607258	0.0993721	0.211011	0.305535	0.355389	0.368611	0.364464	0.349197	0.330024	0.311084	0.28382	0.260536
			0.06016	0.060511	0.059954	0.0593192	0.0573214	0.0579776	0.0573214	0.0572604	0.0587789	0.0595419	0.11668	0.266111	0.393985	0.474191	0.507522	0.519433	0.511711	0.493916	0.474374	0.447629	0.418281
			0.0590809	0.0605333	0.0596693	0.0575125	0.0589021	0.0565111	0.0600864	0.0593788	0.0607418	0.0613303	0.150115	0.36492	0.579874	0.742995	0.844755	0.915329	0.954567	0.964175	0.966954	0.955543	0.933883
			0.0600956	0.0618045	0.05919	0.0575125	0.0578275	0.0570873	0.0578275	0.0590482	0.0598357	0.0597727	0.169419	0.388223	0.606083	0.766225	0.874406	0.947551	0.97428	1	0.999008	0.987825	0.956938
			0.061867	0.0600907	0.0583304	0.0583145	0.0583543	0.0565462	0.0593579	0.0592623	0.0586012	0.0591747	0.186063	0.410328	0.623147	0.776273	0.870734	0.93989	0.968342	0.984767	0.980489	0.974427	0.951718
	Opto-hβ2AR	POWER(LOG W cm2)	normalised max response (RLU/average baseline) 1C	normalised2 response 1D
	BR3	-5.67	1.58816	0.0947346
		-4.96	2.61911	0.156231
		-4.65	3.22905	0.192615
		-3.93	6.1795	0.368611
		-3.7	8.70792	0.519433
		-2.72	16.2103	0.966954
		-2.43	16.7643	1
		-2.27	16.5089	0.984767
		summary
				Jellyop	POWER(LOG W cm2)	normalised max response (max RLU/average baseline) 1C	normalised (max normalised response/max response for replicate in replicate) 1D			Jellyop	POWER(LOG W cm2)	normalised max response (max RLU/average baseline) 1C	normalised (max normalised response/max response for replicate in replicate) 1D			Jellyop	POWER(LOG W cm2)	normalised max response (max RLU/average baseline) 1C	normalised (max normalised response/max response for replicate in replicate) 1D
				BR1	-5.67	46.5462	0.230338			BR2	-5.67	35.8056	0.222668			BR3	-5.67	27.0714	0.188238
					-4.96	101.741	0.503476				-4.96	70.6032	0.439067				-4.96	58.4402	0.406357
					-4.65	120.386	0.595739				-4.65	81.8093	0.508756				-4.65	77.6265	0.539766
					-3.93	161.528	0.799334				-3.93	117.155	0.728562				-3.93	105.794	0.735625
					-3.7	183.369	0.907416				-3.7	145.495	0.904806				-3.7	119.476	0.83076
					-2.72	201.066	0.99499				-2.72	160.803	1				-2.72	136.122	0.946505
					-2.43	202.078	1				-2.43	154.093	0.958275				-2.43	139.128	0.967411
					-2.27	195.942	0.969635				-2.27	156.782	0.974999				-2.27	143.815	1
				Opto-hβ2AR	POWER(LOG W cm2)	normalised max response (max RLU/average baseline) 1C	normalised (max normalised response/max response for replicate in replicate) 1D			Opto-hβ2AR	POWER(LOG W cm2)	normalised max response (max RLU/average baseline) 1C	normalised (max normalised response/max response for replicate in replicate) 1D			Opto-hβ2AR	POWER(LOG W cm2)	normalised max response (max RLU/average baseline) 1C	normalised (max normalised response/max response for replicate in replicate) 1D
				BR1	-5.67	1.54218	0.0773835			BR2	-5.67	1.62302	0.0715916			BR3	-5.67	1.58816	0.0947346
					-4.96	2.67464	0.134208				-4.96	2.69631	0.118935				-4.96	2.61911	0.156231
					-4.65	3.54835	0.178049				-4.65	3.57685	0.157776				-4.65	3.22905	0.192615
					-3.93	7.53185	0.377934				-3.93	7.09878	0.313129				-3.93	6.1795	0.368611
					-3.7	10.2924	0.516453				-3.7	11.4424	0.504725				-3.7	8.70792	0.519433
					-2.72	18.9115	0.948943				-2.72	22.2466	0.981301				-2.72	16.2103	0.966954
					-2.43	19.929	1				-2.43	22.6705	1				-2.43	16.7643	1
					-2.27	19.344	0.970644				-2.27	21.948	0.968132				-2.27	16.5089	0.984767

## Sheet: Figure1E
	PTX					MEAN	SEM	non-PTX					MEAN	SEM	p-value (multiple t-test)	normalised PTX/non-PTX					MEAN	SEM
JellyOpWT	311.46	520.226	363.42	383.3	386.4	392.961	34.531	257.84	418.144	279.924	355.12	397.5	341.706	31.6119	0.305451	1.20796	1.24413	1.29828	1.07935	0.972075	1.16036	0.0592952
Opto-hβ2AR	33.75	44.3397	35.59	31.6	28.7	34.7959	2.64748	19.95	23.0258	17.2702	18.32	19.7	19.6532	0.972644	0.000670545	1.69173	1.92565	2.06077	1.72489	1.45685	1.77198	0.103677
JellyOpF122A	77.1029	143.651	77.4545	166.224	144.067	121.7	18.589	61.4952	129.639	61.9848	168.774	143.626	113.104	21.8871	0.784349	1.2538	1.10808	1.24957	0.984885	1.00307	1.11988	0.0577767

## Sheet: Figure2B
Per2::luc
No light pulse	Time (hr:min)	Time (days)	counts/sec	24h running average	detrended	2h smoothing		light pulse at 'peak' (CT11.2)		Time (days)	counts/sec	24h running average	detrended	2h smoothing	Fit	Parameters exported from Clockwise curve fitting software (Bechtold et al 2007)					Detrended+2h smooth		Fitted						light pulse'rising limb (CT2.1)	Time (hr:min)		Time (days)	counts/sec	24h running average	detrended	2h smoothing	Fit	Parameters exported from Clockwise curve fitting software (Bechtold et al 2007)					Detrended+2h smooth		Fitted
	17:15:00	0.71875	38.791							0.43611	98.047					Subtract:	-2.107				Peak	Time	Peak	Time	Δtime	Phase Shift (Min)	Phase Shift (h)			17:12:00		0.71667	92.807					Subtract:	-2.107				Peak	Time	Peak	Time	Δtime	Phase Shift (Min)	Phase Shift (h)
	17:25:00	0.72569	494.245							0.45	95.979					Divide:	0.0210705		after light pulse		41.3117	5.37361	125.998	5.38056	0.00695	10.008	0.1668			17:22:00		0.72361	90.017					Divide:	0.0240705		after light pulse		89.8065	5.66111	120.171	5.66806	0.00695	10.008	0.1668
	17:35:00	0.73264	333.581							0.45694	92.071					Add:	-80													17:32:00		0.75139	583.255					Add:	-80
	17:45:00	0.73958	359.418							0.46389	91.036					A: amplitude	6000.12													17:42:00		0.75833	562.245					A: amplitude	5000.12
	17:55:00	0.74653	420.05							0.47083	89.094					B: period	0.283995													17:52:00		0.76528	605.806					B: period	0.272995
	18:05:00	0.75347	493.91							0.47778	1345.8					C: phase	-8.34													18:02:00		0.77222	673.96					C: phase	-4.04
	18:15:00	0.76042	561.937							0.48472	840.863																			18:12:00		0.77917	740.031
	18:25:00	0.76736	628.12							0.49167	838.423																			18:22:00		0.78611	811.75
	18:35:00	0.77431	685.311							0.49861	885.926																			18:32:00		0.79306	870.074
	18:45:00	0.78125	734.078							0.50556	927.745																			18:42:00		0.8	916.813
	18:55:00	0.78819	774.463							0.5125	954.706																			18:52:00		0.80694	950.646
	19:05:00	0.79514	806.156							0.51944	970.85																			19:02:00		0.81389	978.358
	19:15:00	0.80208	830.514							0.52639	987.206																			19:12:00		0.82083	985.952
	19:25:00	0.80903	856.996							0.53333	989.89																			19:22:00		0.82778	997.648
	19:35:00	0.81597	876.472							0.54028	998.518																			19:32:00		0.83472	1009.41
	19:45:00	0.82292	887.17							0.54722	996.473																			19:42:00		0.84167	1014.86
	19:55:00	0.82986	909.422							0.55417	999.829																			19:52:00		0.84861	1022.78
	20:05:00	0.83681	916.608							0.56111	992.116																			20:02:00		0.85556	1029.61
	20:15:00	0.84375	922.138							0.56806	999.771																			20:12:00		0.8625	1035.57
	20:25:00	0.85069	937.628							0.575	999.7																			20:22:00		0.86944	1039.05
	20:35:00	0.85764	938.983							0.58194	997.573																			20:32:00		0.87639	1049.24
	20:45:00	0.86458	942.696							0.58889	995.644																			20:42:00		0.88333	1052.94
	20:55:00	0.87153	955.939							0.59583	1002.99																			20:52:00		0.89028	1055.92
	21:05:00	0.87847	960.82							0.60278	1007.87																			21:02:00		0.89722	1064.1
	21:15:00	0.88542	969.056							0.60972	1009.98																			21:12:00		0.90417	1072.74
	21:25:00	0.89236	966.572							0.61667	1027.8																			21:22:00		0.91111	1078.5
	21:35:00	0.89931	973.481							0.62361	1029.84																			21:32:00		0.91806	1087.39
	21:45:00	0.90625	983.897							0.63056	1047.74																			21:42:00		0.925	1082.58
	21:55:00	0.91319	982.84							0.6375	1067.68																			21:52:00		0.93194	1088.81
	22:05:00	0.92014	998.888							0.64444	1085.48																			22:02:00		0.93889	1094.94
	22:15:00	0.92708	993.29							0.65139	1105.78																			22:12:00		0.94583	1098.28
	22:25:00	0.93403	998.058							0.65833	1135.03																			22:22:00		0.95278	1093.36
	22:35:00	0.94097	985.367							0.66528	1164.49																			22:32:00		0.95972	1084.33
	22:45:00	0.94792	975.909							0.67222	1215.73																			22:42:00		0.96667	1080.51
	22:55:00	0.95486	972.414							0.67917	1313.05																			22:52:00		0.97361	1054.47
	23:05:00	0.96181	945.394							0.69306	1428.94																			23:02:00		0.98056	1053.94
	23:15:00	0.96875	933.045							0.7	1466.1																			23:12:00		0.9875	1036.41
	23:25:00	0.97569	908.333							0.70694	1493.34																			23:22:00		0.99444	1035.4
	23:35:00	0.98264	888.028							0.71389	1503.09																			23:32:00		1.00139	1015.23
	23:45:00	0.98958	868.274							0.72083	1520.2																			23:42:00		1.00833	997.331
	23:55:00	0.99653	848.537							0.72778	1526.61																			23:52:00		1.01528	976.977
	00:05:00	1.00347	840.464							0.73472	1533.47																			00:02:00		1.02222	966.936
	00:15:00	1.01042	815.956							0.74167	1533.11																			00:12:00		1.02917	948.006
	00:25:00	1.01736	789.427							0.74861	1526.18																			00:22:00		1.03611	927.006
	00:35:00	1.02431	777.407							0.75556	1518.98																			00:32:00		1.04306	915
	00:45:00	1.03125	758.898							0.7625	1511.01																			00:42:00		1.05	904.665
	00:55:00	1.03819	737.727							0.76944	1509.33																			00:52:00		1.05694	883.264
	01:05:00	1.04514	720.52							0.77639	1498.64																			01:02:00		1.06389	869.915
	01:15:00	1.05208	718.079							0.78333	1484.93																			01:12:00		1.07083	859.731
	01:25:00	1.05903	693.554							0.79028	1474.39																			01:22:00		1.07778	836.824
	01:35:00	1.06597	684.215							0.79722	1464.5																			01:32:00		1.08472	820.95
	01:45:00	1.07292	664.16							0.80417	1456.63																			01:42:00		1.09167	808.272
	01:55:00	1.07986	650.64							0.81111	1441.19																			01:52:00		1.09861	798.97
	02:05:00	1.08681	644.054							0.81806	1428.88																			02:02:00		1.10556	787.243
	02:15:00	1.09375	629.056							0.825	1420.93																			02:12:00		1.1125	768.096
	02:25:00	1.10069	614.859							0.83194	1406.2																			02:22:00		1.11944	760.896
	02:35:00	1.10764	603.565							0.83889	1387.37																			02:32:00		1.12639	745.227
	02:45:00	1.11458	591.719							0.84583	1380.96																			02:42:00		1.13333	727.697
	02:55:00	1.12153	579.74							0.85278	1369.02																			02:52:00		1.14028	717.647
	03:05:00	1.12847	570.095							0.85972	1358.86																			03:02:00		1.14722	702.385
	03:15:00	1.13542	561.232							0.86667	1334.82																			03:12:00		1.15417	694.644
	03:25:00	1.14236	553.671							0.87361	1331.67																			03:22:00		1.16111	681.698
	03:35:00	1.14931	539.717							0.88056	1311.83																			03:32:00		1.16806	672.989
	03:45:00	1.15625	535.341							0.8875	1287.13																			03:42:00		1.175	656.82
	03:55:00	1.16319	527.403							0.89444	1273.62																			03:52:00		1.18194	643.946
	04:05:00	1.17014	519.525							0.90139	1268.18																			04:02:00		1.18889	634.248
	04:15:00	1.17708	510.5							0.90833	1248.52																			04:12:00		1.19583	625.052
	04:25:00	1.18403	502.006							0.91528	1235.51																			04:22:00		1.20278	614.699
	04:35:00	1.19097	496.452							0.92222	1218.98																			04:32:00		1.20972	603.813
	04:45:00	1.19792	491.007							0.92917	1210.45																			04:42:00		1.21667	596.572
	04:55:00	1.20486	481.348							0.93611	1185.53																			04:52:00		1.22361	578.131
	05:05:00	1.21181	480.72							0.94306	1172.5																			05:02:00		1.23056	579.073
	05:15:00	1.21875	471.712							0.95	1154.6																			05:12:00		1.2375	568.439
	05:25:00	1.22569	466.935							0.95694	1139.85																			05:22:00		1.24444	558.848
	05:35:00	1.23264	464.12							0.96389	1119.36																			05:32:00		1.25139	551.826
	05:45:00	1.23958	455.733							0.97083	1114.58																			05:42:00		1.25833	548.018
	05:55:00	1.24653	448.66							0.97778	1091.22																			05:52:00		1.26528	540.123
	06:05:00	1.25347	447.785							0.98472	1070.81																			06:02:00		1.27222	539.152
	06:15:00	1.26042	448.185							0.99167	1053.44																			06:12:00		1.27917	530.13
	06:25:00	1.26736	437.914							0.99861	1045.26																			06:22:00		1.28611	526.48
	06:35:00	1.27431	439.695							1.00556	1029.19																			06:32:00		1.29306	521.764
	06:45:00	1.28125	436.749							1.0125	1005.14																			06:42:00		1.3	526.565
	06:55:00	1.28819	431.787							1.01944	990.878																			06:52:00		1.30694	514.412
	07:05:00	1.29514	431.189							1.02639	971.048																			07:02:00		1.31389	517.695
	07:15:00	1.30208	434.083							1.03333	958.2																			07:12:00		1.32083	511.942
	07:25:00	1.30903	428.567							1.04028	946.607																			07:22:00		1.32778	509.401
	07:35:00	1.31597	428.924							1.04722	930.775																			07:32:00		1.33472	510.3
	07:45:00	1.32292	434.026							1.05417	922.895																			07:42:00		1.34167	514.179
	07:55:00	1.32986	433.488							1.06111	901.266																			07:52:00		1.34861	510.258
	08:05:00	1.33681	430.29							1.06806	888.161																			08:02:00		1.35556	514.806
	08:15:00	1.34375	427.807							1.075	879.895																			08:12:00		1.3625	516.218
	08:25:00	1.35069	430.148							1.08194	858.495																			08:22:00		1.36944	513.451
	08:35:00	1.35764	432.017							1.08889	855.297																			08:32:00		1.37639	518.609
	08:45:00	1.36458	435.286							1.09583	839.536																			08:42:00		1.38333	524.714
0	08:55:00	1.37153	437.519	653.798	-216.279	-219.646			0	1.10278	832.327	999.318	-166.991	-258.513	-88.7092															08:52:00	0	1.39028	522.678	786.801	-264.123	-253.53	-107.601
0.166667	09:05:00	1.37847	440.775	660.058	-219.283	-218.549			0.166667	1.10972	815.195	1006.08	-190.887	-272.745	-92.8919															09:02:00	0.166667	1.39722	531.536	794.2	-262.664	-250.209	-105.021
0.333333	09:15:00	1.38542	442.774	663.168	-220.394	-216.713			0.333333	1.11667	804.132	1013.06	-208.924	-285.931	-96.8675															09:12:00	0.333333	1.40417	535.477	801.735	-266.258	-245.734	-102.224
0.5	09:25:00	1.39236	439.805	667.494	-227.689	-214.113			0.5	1.12361	791.254	1020.17	-228.915	-298.379	-100.627															09:22:00	0.5	1.41111	540.732	805.86	-265.128	-240.314	-99.2153
0.666667	09:35:00	1.39931	445.646	671.671	-226.025	-210.381			0.666667	1.13056	781.147	1027.45	-246.306	-309.457	-104.162															09:32:00	0.666667	1.41806	550.115	810.148	-260.033	-233.907	-96.002
0.833333	09:45:00	1.40625	453.685	675.514	-221.829	-206.051			0.833333	1.1375	768.213	1034.9	-266.686	-319.383	-107.465															09:42:00	0.833333	1.425	549.003	814.247	-265.244	-227.534	-92.5904
1	09:55:00	1.41319	452.243	678.886	-226.643	-201.427			1	1.14444	764.344	1033.81	-269.464	-328.606	-110.528															09:52:00	1	1.43194	558.849	817.849	-259	-219.373	-88.9876
1.16667	10:05:00	1.42014	463.723	681.871	-218.148	-195.614			1.16667	1.15139	755.079	1036.41	-281.33	-338.186	-113.344															10:02:00	1.16667	1.43889	566.234	821.042	-254.808	-211.061	-85.2009
1.33333	10:15:00	1.42708	465.159	684.406	-219.247	-190.113			1.33333	1.15833	744.472	1039.17	-294.7	-346.788	-115.907															10:12:00	1.33333	1.44583	575.383	823.772	-248.389	-201.962	-81.2382
1.5	10:25:00	1.43403	468.599	686.566	-217.967	-184.111			1.5	1.16528	738.533	1041.85	-303.319	-354.508	-118.212															10:22:00	1.5	1.45278	591.619	826.066	-234.447	-191.898	-77.1078
1.66667	10:35:00	1.44097	476.05	688.428	-212.378	-176.664			1.66667	1.17222	726.412	1044.34	-317.926	-362.168	-120.253															10:32:00	1.66667	1.45972	596.115	828.098	-231.983	-181.962	-72.8182
1.83333	10:45:00	1.44792	480.16	690.033	-209.873	-168.84			1.83333	1.17917	720.031	1046.74	-326.706	-369.024	-122.025															10:42:00	1.83333	1.46667	599.538	829.822	-230.284	-171.264	-68.3782
2	10:55:00	1.45486	488.303	691.419	-203.116	-160.681			2	1.18611	711.437	1049.21	-337.774	-374.662	-123.525															10:52:00	2	1.47361	607.098	831.369	-224.271	-159.441	-63.797
2.16667	11:05:00	1.46181	495.487	692.735	-197.248	-152.145			2.16667	1.19306	702.585	1051.71	-349.123	-379.963	-124.75															11:02:00	2.16667	1.48056	623.862	832.821	-208.959	-146.824	-59.0842
2.33333	11:15:00	1.46875	504.682	693.874	-189.192	-143.572			2.33333	1.2	696.076	1054.38	-358.3	-383.804	-125.695															11:12:00	2.33333	1.4875	632.996	834.222	-201.226	-134.788	-54.2494
2.5	11:25:00	1.47569	511.946	694.846	-182.9	-134.457			2.5	1.20694	695.205	1057.05	-361.847	-386.774	-126.361															11:22:00	2.5	1.49444	647.241	835.486	-188.245	-121.612	-49.3028
2.66667	11:35:00	1.48264	521.664	695.728	-174.064	-124.186			2.66667	1.21389	694.519	1059.94	-365.42	-389.058	-126.744															11:32:00	2.66667	1.50139	653.107	836.66	-183.553	-108.197	-44.2545
2.83333	11:45:00	1.48958	530.176	696.517	-166.341	-114.143			2.83333	1.22083	685.511	1062.88	-377.369	-391.101	-126.844															11:42:00	2.83333	1.50833	670.435	837.748	-167.313	-93.5188	-39.1149
3	11:55:00	1.49653	540.324	697.221	-156.897	-103.829			3	1.22778	681.612	1066.03	-384.422	-391.764	-126.661															11:52:00	3	1.51528	679.444	838.703	-159.259	-79.1389	-33.8948
3.16667	12:05:00	1.50347	545.719	697.856	-152.137	-93.0187			3.16667	1.23472	684.711	1069.27	-384.556	-391.927	-126.195															12:02:00	3.16667	1.52222	694.02	839.642	-145.622	-63.3594	-28.6049
3.33333	12:15:00	1.51042	551.172	698.394	-147.222	-81.794			3.33333	1.24167	685.225	1072.55	-387.33	-391.492	-125.447															12:12:00	3.33333	1.52917	712.878	840.489	-127.611	-47.3259	-23.2561
3.5	12:25:00	1.51736	570.283	698.879	-128.596	-69.7525			3.5	1.24861	680.77	1076.01	-395.244	-390.487	-124.42															12:22:00	3.5	1.53611	725.984	841.205	-115.221	-31.3358	-17.8596
3.66667	12:35:00	1.52431	580.838	699.331	-118.493	-57.4879			3.66667	1.25556	679.358	1079.55	-400.193	-387.796	-123.114															12:32:00	3.66667	1.54306	738.218	841.827	-103.609	-15.2439	-12.4265
3.83333	12:45:00	1.53125	587.699	699.659	-111.96	-45.1446			3.83333	1.2625	688.738	1083.11	-394.369	-383.371	-121.534															12:42:00	3.83333	1.55	753.94	842.346	-88.4056	1.50765	-6.96808
4	12:55:00	1.53819	599.253	699.936	-100.683	-32.0169			4	1.26944	685.239	1086.62	-401.379	-379.042	-119.683															12:52:00	4	1.55694	769.816	842.685	-72.8689	18.6908	-1.49559
4.16667	13:05:00	1.54514	605.693	700.075	-94.3816	-18.7691			4.16667	1.27639	694.99	1090.21	-395.216	-372.785	-117.564															13:02:00	4.16667	1.56389	778.382	842.902	-64.52	36.2018	3.97962
4.33333	13:15:00	1.55208	620.367	700.179	-79.8119	-4.42001			4.33333	1.28333	699.816	1093.75	-393.938	-365.947	-115.183															13:12:00	4.33333	1.57083	799.84	842.96	-43.1196	53.9886	9.44622
4.5	13:25:00	1.55903	640.547	700.189	-59.642	9.57213			4.5	1.29028	708.139	1097.4	-389.258	-357.541	-112.545															13:22:00	4.5	1.57778	815.609	842.876	-27.2674	71.8067	14.8929
4.66667	13:35:00	1.56597	646.48	700.034	-53.5538	23.7961			4.66667	1.29722	710.951	1100.89	-389.939	-348.559	-109.656															13:32:00	4.66667	1.58472	835.31	842.719	-7.4089	89.2419	20.3084
4.83333	13:45:00	1.57292	657.304	699.877	-42.5732	37.7944			4.83333	1.30417	718.996	1104.32	-385.321	-338.25	-106.522															13:42:00	4.83333	1.59167	847.659	842.413	5.24648	106.23	25.6814
5	13:55:00	1.57986	672.359	699.529	-27.17	51.5098			5	1.31111	721.166	1107.55	-386.381	-326.716	-103.151															13:52:00	5	1.59861	872.043	841.948	30.0947	123.613	31.0009
5.16667	14:05:00	1.58681	681.668	699.108	-17.4405	65.7775			5.16667	1.31806	731.405	1110.74	-379.333	-313.328	-99.5489															14:02:00	5.16667	1.60556	888.161	841.38	46.7807	140.301	36.2559
5.33333	14:15:00	1.59375	695.921	698.646	-2.7245	80.5591			5.33333	1.325	738.347	1113.62	-375.275	-298.389	-95.7252															14:12:00	5.33333	1.6125	904.998	840.728	64.2697	157.485	41.4355
5.5	14:25:00	1.60069	716.717	698.138	18.5793	95.3117			5.5	1.33194	753.385	1116.34	-362.952	-282.552	-91.688															14:22:00	5.5	1.61944	917.93	840.049	77.8814	173.655	46.5289
5.66667	14:35:00	1.60764	727.279	697.652	29.6267	108.434			5.66667	1.33889	771.57	1118.66	-347.095	-265.802	-87.4464															14:32:00	5.66667	1.62639	936.671	839.262	97.4092	189.84	51.5257
5.83333	14:45:00	1.61458	742.671	697.099	45.5724	122.429			5.83333	1.34583	777.894	1120.31	-342.412	-248.701	-83.0099															14:42:00	5.83333	1.63333	956.244	838.451	117.793	205.683	56.4154
6	14:55:00	1.62153	754.931	696.64	58.2905	136.384			6	1.35278	794.918	1121.22	-326.304	-229.445	-78.3884															14:52:00	6	1.64028	974.817	837.554	137.263	221.417	61.188
6.16667	15:05:00	1.62847	773.957	696.15	77.807	149.946			6.16667	1.35972	808.544	1121.7	-313.154	-209.887	-73.5922															15:02:00	6.16667	1.64722	985.595	836.674	148.921	236.326	65.8335
6.33333	15:15:00	1.63542	783.853	695.759	88.0938	162.542			6.33333	1.36667	828.925	1121.99	-293.065	-189.683	-68.6322															15:12:00	6.33333	1.65417	1006.41	835.712	170.698	251.408	70.3424
6.5	15:25:00	1.64236	806.446	695.4	111.046	175.777			6.5	1.37361	840.722	1122.2	-281.474	-168.962	-63.5193															15:22:00	6.5	1.66111	1016.67	834.719	181.955	265.118	74.7054
6.66667	15:35:00	1.64931	809.524	695.098	114.426	187.276			6.66667	1.38056	855.933	1122.17	-266.235	-146.762	-58.2651															15:32:00	6.66667	1.66806	1030.22	833.772	196.451	279.391	78.9133
6.83333	15:45:00	1.65625	816.837	694.826	122.011	199.695			6.83333	1.3875	875.114	1122.02	-246.909	-124.399	-52.8814															15:42:00	6.83333	1.675	1046.61	832.771	213.841	292.721	82.9576
7	15:55:00	1.66319	838.514	694.472	144.042	211.863			7	1.39444	895.981	1121.71	-225.73	-101.571	-47.3801															15:52:00	7	1.68194	1062.05	831.695	230.352	304.909	86.8297
7.16667	16:05:00	1.67014	854.172	694.233	159.939	223.263			7.16667	1.40139	921.261	1121.32	-200.059	-78.6314	-41.7736															16:02:00	7.16667	1.68889	1083.65	830.665	252.989	317.184	90.5218
7.33333	16:15:00	1.67708	868.331	694.025	174.306	233.848			7.33333	1.40833	935.643	1120.88	-185.235	-55.4245	-36.0746															16:12:00	7.33333	1.69583	1087.98	829.674	258.303	327.384	94.0261
7.5	16:25:00	1.68403	869.887	693.838	176.049	244.264			7.5	1.41528	958.438	1120.39	-161.948	-31.1146	-30.2956															16:22:00	7.5	1.70278	1100.72	828.618	272.1	337.857	97.3354
7.66667	16:35:00	1.69097	891.282	693.717	197.565	254.677			7.66667	1.42222	977.891	1119.78	-141.891	-6.87149	-24.4498															16:32:00	7.66667	1.70972	1115.04	827.514	287.527	347.697	100.443
7.83333	16:45:00	1.69792	906.64	693.612	213.028	263.573			7.83333	1.42917	1007.68	1119.02	-111.339	18.797	-18.5501															16:42:00	7.83333	1.71667	1133.02	826.415	306.606	355.973	103.342
8	16:55:00	1.70486	914.577	693.54	221.037	271.679			8	1.43611	1026.58	1118.18	-91.6026	43.2256	-12.6098															16:52:00	8	1.72361	1141.49	825.322	316.167	363.513	106.027
8.16667	17:05:00	1.71181	922.318	693.361	228.957	279.413			8.16667	1.44306	1046.63	1117.34	-70.711	67.3528	-6.64224															17:02:00	8.16667	1.73056	1154.09	824.181	329.911	369.483	108.492
8.33333	17:15:00	1.71875	940.167	693.255	246.912	286.525			8.33333	1.45	1071.97	1116.38	-44.4157	92.153	-0.660721															17:12:00	8.33333	1.7375	1158.26	823.042	335.218	374.603	110.732
8.5	17:25:00	1.72569	942.166	693.124	249.042	293.362			8.5	1.45694	1100.28	1115.34	-15.063	116.556	5.32133															17:22:00	8.5	1.74444	1175.17	821.946	353.222	378.873	112.743
8.66667	17:35:00	1.73264	956.44	692.991	263.449	300.109			8.66667	1.46389	1116.29	1114.18	2.1106	140.96	11.2905															17:32:00	8.66667	1.75139	1177.21	820.8	356.414	382.113	114.52
8.83333	17:45:00	1.73958	960.901	692.877	268.024	305.317			8.83333	1.47083	1140.04	1113.01	27.0324	164.919	17.2335															17:42:00	8.83333	1.75833	1179.71	819.614	360.098	384.516	116.059
9	17:55:00	1.74653	973.532	692.69	280.842	309.968			9	1.47778	1161.25	1111.7	49.5443	189.323	23.1369															17:52:00	9	1.76528	1196.04	818.389	377.651	386.087	117.358
9.16667	18:05:00	1.75347	979.499	692.53	286.969	314.309			9.16667	1.48472	1188.75	1110.33	78.4238	212.981	28.9875															18:02:00	9.16667	1.77222	1192.59	817.19	375.395	385.934	118.414
9.33333	18:15:00	1.76042	991.699	692.407	299.292	317.751			9.33333	1.49167	1215.34	1108.86	106.483	236.334	34.7723															18:12:00	9.33333	1.77917	1199.92	815.941	383.976	385.025	119.224
9.5	18:25:00	1.76736	993.225	692.22	301.005	319.821			9.5	1.49861	1236.3	1107.33	128.97	259.13	40.4782															18:22:00	9.5	1.78611	1204.91	814.726	390.184	383.815	119.787
9.66667	18:35:00	1.77431	996.363	692.049	304.314	321.901			9.66667	1.50556	1271.85	1105.72	166.131	280.908	46.0926															18:32:00	9.66667	1.79306	1200.35	813.513	386.832	381.37	120.101
9.83333	18:45:00	1.78125	1002.17	691.867	310.3	323.207			9.83333	1.5125	1285.79	1103.99	181.805	301.672	51.6027															18:42:00	9.83333	1.8	1209.39	812.298	397.09	378.578	120.167
10	18:55:00	1.78819	1005.5	691.656	313.846	323.953			10	1.51944	1300.07	1102.15	197.923	322.114	56.9963															18:52:00	10	1.80694	1198.86	811.053	387.809	374.196	119.984
10.1667	19:05:00	1.79514	1005.74	691.439	314.299	324.045			10.1667	1.52639	1327.17	1100.28	226.892	342.262	62.2613															19:02:00	10.1667	1.81389	1201.16	809.815	391.35	369.683	119.551
10.3333	19:15:00	1.80208	1020.1	691.138	328.958	323.933			10.3333	1.53333	1346.75	1098.33	248.415	360.078	67.3859															19:12:00	10.3333	1.82083	1195.06	808.6	386.455	363.501	118.871
10.5	19:25:00	1.80903	1020.92	690.906	330.014	321.641			10.5	1.54028	1374.1	1096.31	277.791	377.415	72.3586															19:22:00	10.5	1.82778	1199.43	807.336	392.096	357.066	117.945
10.6667	19:35:00	1.81597	1016.57	690.625	325.946	318.675			10.6667	1.54722	1383.9	1094.29	289.614	393.538	77.1683															19:32:00	10.6667	1.83472	1191.37	806.125	385.249	348.813	116.774
10.8333	19:45:00	1.82292	1014.17	690.34	323.828	315.52			10.8333	1.55417	1412.08	1092.2	319.879	410.218	81.8041															19:42:00	10.8333	1.84167	1183.88	804.919	378.957	340.269	115.361
11	19:55:00	1.82986	1022.99	690.059	332.935	311.45			11	1.56111	1423.38	1089.93	333.448	424.275	86.2558															19:52:00	11	1.84861	1179.54	803.733	375.81	331.041	113.709
11.1667	20:05:00	1.83681	1018.03	689.75	328.277	306.543			11.1667	1.56806	1446.33	1087.67	358.657	438.311	90.5134															20:02:00	11.1667	1.85556	1167.05	802.55	364.495	320.893	111.821
11.3333	20:15:00	1.84375	1013.59	689.458	324.13	301.089			11.3333	1.575	1465.31	1085.27	380.038	449.583	94.5672															20:12:00	11.3333	1.8625	1170.81	801.358	369.456	310.384	109.702
11.5	20:25:00	1.85069	1015.09	689.121	325.966	294.672			11.5	1.58194	1473.16	1082.86	390.303	460.514	98.4083															20:22:00	11.5	1.86944	1161.08	800.233	360.845	298.573	107.354
11.6667	20:35:00	1.85764	1008.79	688.8	319.986	288.015			11.6667	1.58889	1495.67	1080.37	415.299	469.585	102.028															20:32:00	11.6667	1.87639	1152.38	799.065	353.318	286.139	104.785
11.8333	20:45:00	1.86458	1007.77	688.511	319.257	280.285			11.8333	1.59583	1505.01	1077.91	427.107	477.223	105.418															20:42:00	11.8333	1.88333	1142.5	797.991	344.511	273.327	101.998
12	20:55:00	1.87153	1003.12	688.18	314.944	272.118			12	1.60278	1515.04	1075.35	439.695	483.714	108.571															20:52:00	12	1.89028	1130.53	796.873	333.652	259.718	98.9994
12.1667	21:05:00	1.87847	1000.81	687.852	312.961	263.222			12.1667	1.60972	1513.47	1072.78	440.694	489.263	111.48															21:02:00	12.1667	1.89722	1112.97	795.804	317.163	244.636	95.7957
12.3333	21:15:00	1.88542	988.953	687.508	301.445	253.411			12.3333	1.61667	1526.57	1070.12	456.451	495.891	114.139															21:12:00	12.3333	1.90417	1104	794.765	309.237	229.905	92.3933
12.5	21:25:00	1.89236	981.602	687.179	294.423	243.161			12.5	1.62361	1538.76	1067.49	471.276	499.261	116.541															21:22:00	12.5	1.91111	1086.79	793.726	293.059	214.654	88.7993
12.6667	21:35:00	1.89931	974.936	686.85	288.086	232.656			12.6667	1.63056	1554.5	1064.73	489.767	501.671	118.68															21:32:00	12.6667	1.91806	1075.42	792.696	282.723	199.743	85.0212
12.8333	21:45:00	1.90625	961.548	686.555	274.993	221.393			12.8333	1.6375	1550.61	1062.05	488.561	502.542	120.553															21:42:00	12.8333	1.925	1059.89	791.669	268.221	183.719	81.0666
13	21:55:00	1.91319	960.284	686.239	274.045	210.275			13	1.64444	1561.25	1059.37	501.884	502.355	122.155															21:52:00	13	1.93194	1044.69	790.65	254.039	168.015	76.944
13.1667	22:05:00	1.92014	948.74	685.904	262.836	197.965			13.1667	1.65139	1550.62	1056.7	493.92	500.403	123.483															22:02:00	13.1667	1.93889	1028.09	789.706	238.379	151.216	72.6616
13.3333	22:15:00	1.92708	932.744	685.618	247.126	184.951			13.3333	1.65833	1565.2	1053.98	511.217	497.892	124.533															22:12:00	13.3333	1.94583	1016.49	788.761	227.724	134.054	68.2285
13.5	22:25:00	1.93403	931.387	685.312	246.075	172.608			13.5	1.66528	1550.37	1051.22	499.149	493.18	125.303															22:22:00	13.5	1.95278	999.486	787.848	211.638	116.804	63.6539
13.6667	22:35:00	1.94097	912.249	685.024	227.225	158.521			13.6667	1.67222	1555.49	1048.54	506.95	488.489	125.791															22:32:00	13.6667	1.95972	986.45	786.869	199.581	99.6665	58.947
13.8333	22:45:00	1.94792	906.007	684.753	221.254	145.271			13.8333	1.67917	1550.85	1045.84	505.003	482.156	125.997															22:42:00	13.8333	1.96667	967.208	786.012	181.196	81.8173	54.1178
14	22:55:00	1.95486	892.682	684.482	208.2	131.794			14	1.68611	1549.47	1043.19	506.282	474.186	125.919															22:52:00	14	1.97361	937.785	785.117	152.668	64.1164	49.1762
14.1667	23:05:00	1.96181	879.421	684.198	195.223	117.841			14.1667	1.69306	1560.76	1040.53	520.231	464.311	125.559															23:02:00	14.1667	1.98056	924.693	784.292	140.401	47.1104	44.1325
14.3333	23:15:00	1.96875	862.422	683.972	178.45	103.935			14.3333	1.7	1534.72	1037.83	496.892	451.606	124.916															23:12:00	14.3333	1.9875	909.703	783.482	126.221	30.148	38.997
14.5	23:25:00	1.97569	852.06	683.705	168.355	89.9585			14.5	1.70694	1535.36	1035.16	500.2	439.843	123.993															23:22:00	14.5	1.99444	896.812	782.685	114.127	12.9911	33.7804
14.6667	23:35:00	1.98264	836.354	683.425	152.929	75.6622			14.6667	1.71389	1532.71	1032.5	500.211	425.811	122.791															23:32:00	14.6667	2.00139	872.314	781.885	90.4288	-5.00383	28.4936
14.8333	23:45:00	1.98958	824.752	683.173	141.579	61.5891			14.8333	1.72083	1516.21	1029.89	486.323	410.04	121.313															23:42:00	14.8333	2.00833	860.922	781.142	79.78	-21.7777	23.1474
15	23:55:00	1.99653	809.297	682.97	126.327	46.7681			15	1.72778	1505.77	1027.31	478.461	393.565	119.562															23:52:00	15	2.01528	832.827	780.382	52.4447	-39.2743	17.7529
15.1667	00:05:00	2.00347	789.469	682.801	106.668	32.3375			15.1667	1.73472	1488.47	1024.69	463.783	376.483	117.542															00:02:00	15.1667	2.02222	812.055	779.616	32.439	-55.7141	12.3213
15.3333	00:15:00	2.01042	781.611	682.603	99.0075	18.1214			15.3333	1.74167	1476.83	1022.16	454.671	358.248	115.259															00:12:00	15.3333	2.02917	799.663	778.943	20.7201	-71.8892	6.86376
15.5	00:25:00	2.01736	759.45	682.412	77.0375	3.62906			15.5	1.74861	1462.51	1019.64	442.867	339.341	112.716															00:22:00	15.5	2.03611	784.245	778.253	5.99249	-88.3099	1.39168
15.6667	00:35:00	2.02431	750.446	682.23	68.216	-9.76722			15.6667	1.75556	1448.13	1017.17	430.953	319.336	109.919															00:32:00	15.6667	2.04306	762.969	777.58	-14.6105	-104.664	-4.08366
15.8333	00:45:00	2.03125	741.573	682.043	59.5303	-24.1236			15.8333	1.7625	1424.02	1014.66	409.354	298.165	106.876															00:42:00	15.8333	2.05	745.714	776.928	-31.2141	-120.157	-9.55092
16	00:55:00	2.03819	722.618	681.844	40.7743	-38.5481			16	1.76944	1400.03	1012.25	387.787	277.387	103.592															00:52:00	16	2.05694	724.928	776.332	-51.4044	-135.657	-14.9988
16.1667	01:05:00	2.04514	710.028	681.682	28.3463	-52.5428			16.1667	1.77639	1377.65	1009.88	367.776	256.122	100.075															01:02:00	16.1667	2.06389	712.583	775.731	-63.1481	-150.308	-20.416
16.3333	01:15:00	2.05208	692.308	681.577	10.731	-66.6349			16.3333	1.78333	1363.31	1007.57	355.735	234.585	96.3336															01:12:00	16.3333	2.07083	695.498	775.159	-79.661	-165.566	-25.7913
16.5	01:25:00	2.05903	678.287	681.487	-3.19966	-80.0608			16.5	1.79028	1337.11	1005.3	331.807	211.734	92.375															01:22:00	16.5	2.07778	672.718	774.531	-101.813	-179.959	-31.1136
16.6667	01:35:00	2.06597	665.396	681.345	-15.9486	-93.9502			16.6667	1.79722	1314.06	1003.09	310.966	189.949	88.2085															01:32:00	16.6667	2.08472	663.155	774.013	-110.858	-193.278	-36.3719
16.8333	01:45:00	2.07292	645	681.273	-36.273	-107.105			16.8333	1.80417	1289.51	1000.88	288.621	167.395	83.8435															01:42:00	16.8333	2.09167	643.311	773.489	-130.178	-207.109	-41.5553
17	01:55:00	2.07986	634.281	681.12	-46.8395	-119.515			17	1.81111	1272.17	998.693	273.473	144.83	79.2898															01:52:00	17	2.09861	628.135	772.968	-144.833	-220.009	-46.653
17.1667	02:05:00	2.08681	617.082	681.007	-63.9252	-131.732			17.1667	1.81806	1241.55	996.585	244.96	121.701	74.5575															02:02:00	17.1667	2.10556	610.763	772.425	-161.662	-232.653	-51.6545
17.3333	02:15:00	2.09375	606.013	680.914	-74.9008	-143.126			17.3333	1.825	1222.28	994.485	227.793	98.4513	69.6573															02:12:00	17.3333	2.1125	595.486	771.815	-176.329	-244.429	-56.5496
17.5	02:25:00	2.10069	597.127	680.845	-83.7178	-154.666			17.5	1.83194	1195.3	992.498	202.8	75.2925	64.6001															02:22:00	17.5	2.11944	581.01	771.268	-190.258	-255.661	-61.3279
17.6667	02:35:00	2.10764	576.689	680.749	-104.06	-165.957			17.6667	1.83889	1167.46	990.56	176.902	51.5407	59.3972															02:32:00	17.6667	2.12639	570.26	770.79	-200.53	-266.656	-65.9797
17.8333	02:45:00	2.11458	567.131	680.695	-113.564	-176.541			17.8333	1.84583	1148.69	988.67	160.025	28.5661	54.0604															02:42:00	17.8333	2.13333	553.143	770.346	-217.203	-276.862	-70.4953
18	02:55:00	2.12153	553.438	680.6	-127.162	-186.573			18	1.85278	1119.46	986.856	132.602	5.48749	48.6015															02:52:00	18	2.14028	542.595	769.822	-227.227	-286.743	-74.8653
18.1667	03:05:00	2.12847	539.748	680.508	-140.76	-195.868			18.1667	1.85972	1094.41	985.071	109.336	-16.9986	43.0328															03:02:00	18.1667	2.14722	523.065	769.302	-246.237	-296.148	-79.0808
18.3333	03:15:00	2.13542	530.001	680.381	-150.38	-204.563			18.3333	1.86667	1064.84	983.317	81.5239	-39.6581	37.3668															03:12:00	18.3333	2.15417	516.414	768.79	-252.376	-304.372	-83.1329
18.5	03:25:00	2.14236	510.377	680.25	-169.873	-213.139			18.5	1.87361	1051.96	981.574	70.3864	-61.4539	31.6161															03:22:00	18.5	2.16111	506.697	768.341	-261.644	-312.328	-87.0134
18.6667	03:35:00	2.14931	506.313	680.122	-173.809	-220.646			18.6667	1.88056	1020.24	979.926	40.3116	-84.5228	25.7937															03:32:00	18.6667	2.16806	491.008	767.834	-276.826	-319.893	-90.7141
18.8333	03:45:00	2.15625	494.787	679.972	-185.185	-227.851			18.8333	1.8875	996.172	978.323	17.8492	-106.336	19.9125															03:42:00	18.8333	2.175	482.416	767.396	-284.98	-326.723	-94.2275
19	03:55:00	2.16319	486.371	679.822	-193.451	-234.759			19	1.89444	972.633	976.716	-4.08298	-128.071	13.9859															03:52:00	19	2.18194	470.353	766.921	-296.568	-333.018	-97.5462
19.1667	04:05:00	2.17014	479.033	679.68	-200.647	-241.122			19.1667	1.90139	941.117	975.148	-34.0311	-148.862	8.02689															04:02:00	19.1667	2.18889	463.417	766.391	-302.974	-338.897	-100.663
19.3333	04:15:00	2.17708	466.079	679.465	-213.386	-247.155			19.3333	1.90833	923.52	973.632	-50.1123	-168.816	2.049															04:12:00	19.3333	2.19583	454.754	765.859	-311.105	-344.164	-103.573
19.5	04:25:00	2.18403	459.993	679.197	-219.204	-252.271			19.5	1.91528	889.945	972.166	-82.2208	-188.585	-3.93442															04:22:00	19.5	2.20278	443.096	765.303	-322.207	-348.522	-106.268
19.6667	04:35:00	2.19097	447.899	678.97	-231.071	-257.123			19.6667	1.92222	871.886	970.68	-98.7941	-206.766	-9.90997															04:32:00	19.6667	2.20972	441.755	764.747	-322.992	-352.202	-108.743
19.8333	04:45:00	2.19792	444.744	678.694	-233.95	-260.998			19.8333	1.92917	852.291	969.209	-116.918	-225.294	-15.8643															04:42:00	19.8333	2.21667	428.384	764.161	-335.777	-355.738	-110.994
20	04:55:00	2.20486	439.753	678.454	-238.701	-264.593			20	1.93611	830.524	967.755	-137.231	-243.352	-21.784															04:52:00	20	2.22361	423.516	763.613	-340.097	-358.512	-113.016
20.1667	05:05:00	2.21181	433.046	678.147	-245.101	-267.932			20.1667	1.94306	803.695	966.273	-162.578	-260.848	-27.6558															05:02:00	20.1667	2.23056	418.048	762.964	-344.916	-360.396	-114.804
20.3333	05:15:00	2.21875	424.468	677.757	-253.289	-270.712			20.3333	1.95	784.763	964.788	-180.025	-277.223	-33.4667															05:12:00	20.3333	2.2375	414.479	762.333	-347.854	-361.953	-116.355
20.5	05:25:00	2.22569	417.421	677.377	-259.956	-272.639			20.5	1.95694	756.898	963.338	-206.44	-293.249	-39.2035															05:22:00	20.5	2.24444	409.254	761.67	-352.416	-362.811	-117.665
20.6667	05:35:00	2.23264	416.694	676.96	-260.266	-273.667			20.6667	1.96389	740.445	961.893	-221.448	-308.287	-44.8535															05:32:00	20.6667	2.25139	402.188	760.979	-358.791	-363.224	-118.732
20.8333	05:45:00	2.23958	408.377	676.462	-268.085	-275.056			20.8333	1.97083	717.55	960.524	-242.974	-322.867	-50.4039															05:42:00	20.8333	2.25833	399.66	760.185	-360.525	-362.76	-119.554
21	05:55:00	2.24653	406.152	675.956	-269.804	-275.405			21	1.97778	705.567	959.136	-253.569	-336.163	-55.8424															05:52:00	21	2.26528	392.267	759.373	-367.106	-361.765	-120.128
21.1667	06:05:00	2.25347	402.373	675.422	-273.049	-275.207			21.1667	1.98472	684.258	957.734	-273.476	-349.505	-61.1567															06:02:00	21.1667	2.27222	392.367	758.547	-366.18	-359.742	-120.455
21.3333	06:15:00	2.26042	399.96	674.734	-274.774	-274.29			21.3333	1.99167	668.89	956.236	-287.346	-361.767	-66.335															06:12:00	21.3333	2.27917	394.265	757.663	-363.398	-357.493	-120.532
21.5	06:25:00	2.26736	396.606	674.039	-277.433	-272.92			21.5	1.99861	654.336	954.729	-300.393	-373.843	-71.3657															06:22:00	21.5	2.28611	390.378	756.748	-366.37	-355.315	-120.361
21.6667	06:35:00	2.27431	395.692	673.263	-277.571	-271.332			21.6667	2.00556	632.113	953.248	-321.135	-385.36	-76.2374															06:32:00	21.6667	2.29306	390.326	755.751	-365.425	-351.874	-119.94
21.8333	06:45:00	2.28125	395.336	672.424	-277.088	-269.361			21.8333	2.0125	618.084	951.697	-333.613	-395.112	-80.9393															06:42:00	21.8333	2.3	385.63	754.691	-369.061	-348.151	-119.272
22	06:55:00	2.28819	392.766	671.528	-278.762	-266.91			22	2.01944	602.948	950.124	-347.176	-404.35	-85.4609															06:52:00	22	2.30694	390.906	753.614	-362.708	-343.269	-118.357
22.1667	07:05:00	2.29514	392.124	670.594	-278.47	-264.042			22.1667	2.02639	589.384	948.461	-359.077	-413.323	-89.792															07:02:00	22.1667	2.31389	388.856	752.46	-363.604	-338.686	-117.198
22.3333	07:15:00	2.30208	393.109	669.521	-276.412	-260.904			22.3333	2.03333	574.412	946.751	-372.339	-421.394	-93.9229															07:12:00	22.3333	2.32083	393.152	751.302	-358.15	-332.475	-115.796
22.5	07:25:00	2.30903	396.138	668.433	-272.295	-257.164			22.5	2.04028	558.118	945.011	-386.893	-428.47	-97.8443															07:22:00	22.5	2.32778	392.708	750.073	-357.365	-326.306	-114.155
22.6667	07:35:00	2.31597	390.354	667.285	-276.931	-253.154			22.6667	2.04722	546.846	943.261	-396.415	-434.457	-101.548															07:32:00	22.6667	2.33472	395.634	748.861	-353.227	-319.26	-112.278
22.8333	07:45:00	2.32292	393.723	665.994	-272.271	-247.922			22.8333	2.05417	538.863	941.39	-402.527	-439.771	-105.024															07:42:00	22.8333	2.34167	398.932	747.512	-348.58	-312.296	-110.17
23	07:55:00	2.32986	397.224	664.656	-267.432	-242.844			23	2.06111	525.737	939.406	-413.669	-444.712	-108.267															07:52:00	23	2.34861	403.244	746.074	-342.83	-304.322	-107.833
23.1667	08:05:00	2.33681	401.118	663.161	-262.043	-237.254			23.1667	2.06806	516.71	937.33	-420.62	-448.719	-111.268															08:02:00	23.1667	2.35556	405.414	744.612	-339.198	-295.907	-105.274
23.3333	08:15:00	2.34375	403.386	661.718	-258.332	-231.929			23.3333	2.075	502.942	935.195	-432.253	-452.46	-114.02															08:12:00	23.3333	2.3625	405.868	743.131	-337.263	-286.972	-102.497
23.5	08:25:00	2.35069	401.746	660.122	-258.376	-226.122			23.5	2.08194	494.43	933.033	-438.603	-454.822	-116.518															08:22:00	23.5	2.36944	416.522	741.603	-325.081	-277.528	-99.5085
23.6667	08:35:00	2.35764	404.514	658.432	-253.918	-219.58			23.6667	2.08889	492.516	930.672	-438.156	-456.754	-118.756															08:32:00	23.6667	2.37639	419.194	739.944	-320.75	-268.379	-96.3144
23.8333	08:45:00	2.36458	409.009	656.686	-247.677	-212.285			23.8333	2.09583	483.789	928.262	-444.473	-458.059	-120.729															08:42:00	23.8333	2.38333	427.807	738.286	-310.479	-258.263	-92.9212
24	08:55:00	2.37153	410.551	654.891	-244.34	-205.272			24	2.10278	470.921	925.769	-454.848	-458.46	-122.433															08:52:00	24	2.39028	428.863	736.565	-307.702	-247.719	-89.3361
24.1667	09:05:00	2.37847	412.12	652.94	-240.82	-197.148			24.1667	2.10972	467.222	923.153	-455.931	-457.813	-123.863															09:02:00	24.1667	2.39722	445.762	734.84	-289.078	-236.189	-85.5665
24.3333	09:15:00	2.38542	419.447	650.979	-231.532	-188.979			24.3333	2.11667	463.151	920.403	-457.252	-456.545	-125.017															09:12:00	24.3333	2.40417	448.888	733.007	-284.119	-225.582	-81.6201
24.5	09:25:00	2.39236	424.731	648.908	-224.177	-180.548			24.5	2.12361	458.852	917.594	-458.742	-455.01	-125.891															09:22:00	24.5	2.41111	458.351	731.172	-272.821	-214.399	-77.5052
24.6667	09:35:00	2.39931	432.63	646.775	-214.145	-172.307			24.6667	2.13056	454.444	914.629	-460.185	-452.686	-126.485															09:32:00	24.6667	2.41806	459.677	729.324	-269.647	-202.677	-73.2302
24.8333	09:45:00	2.40625	433.23	644.565	-211.335	-163.909			24.8333	2.1375	449.801	911.616	-461.815	-449.797	-126.796															09:42:00	24.8333	2.425	474.394	727.294	-252.9	-189.786	-68.8041
25	09:55:00	2.41319	441.928	642.283	-200.355	-154.749			25	2.14444	446.631	908.386	-461.755	-445.987	-126.824															09:52:00	25	2.43194	483.472	725.313	-241.841	-177.365	-64.2358
25.1667	10:05:00	2.42014	441.761	639.905	-198.144	-145.689			25.1667	2.15139	439.476	904.989	-465.513	-441.585	-126.569															10:02:00	25.1667	2.43889	491.222	723.209	-231.987	-164.091	-59.5351
25.3333	10:15:00	2.42708	448.844	637.482	-188.638	-136.117			25.3333	2.15833	440.942	901.536	-460.594	-436.244	-126.031															10:12:00	25.3333	2.44583	497.16	721.09	-223.93	-150.674	-54.7114
25.5	10:25:00	2.43403	455.148	635.023	-179.875	-126.53			25.5	2.16528	436.115	897.903	-461.788	-430.39	-125.213															10:22:00	25.5	2.45278	503.705	718.993	-215.288	-136.819	-49.7749
25.6667	10:35:00	2.44097	466.116	632.5	-166.384	-116.712			25.6667	2.17222	440.356	894.165	-453.809	-423.752	-124.114															10:32:00	25.6667	2.45972	517.41	716.78	-199.37	-122.427	-44.7357
25.8333	10:45:00	2.44792	466.415	629.933	-163.518	-107.522			25.8333	2.17917	440.985	890.274	-449.289	-416.867	-122.739															10:42:00	25.8333	2.46667	530.687	714.635	-183.948	-108.435	-39.6044
26	10:55:00	2.45486	480.466	627.32	-146.854	-97.2525			26	2.18611	439.185	886.27	-447.085	-409.364	-121.089															10:52:00	26	2.47361	543.107	712.45	-169.343	-94.2241	-34.3914
26.1667	11:05:00	2.46181	481.764	624.551	-142.787	-87.743			26.1667	2.19306	441.428	882.139	-440.711	-401.717	-119.169															11:02:00	26.1667	2.48056	548.457	710.25	-161.793	-80.0894	-29.1076
26.3333	11:15:00	2.46875	491.427	621.786	-130.359	-77.3512			26.3333	2.2	439.014	877.853	-438.839	-393.118	-116.983															11:12:00	26.3333	2.4875	558.077	707.995	-149.918	-65.2127	-23.764
26.5	11:25:00	2.47569	493.7	618.989	-125.289	-67.3105			26.5	2.20694	442.656	873.502	-430.846	-384.152	-114.537															11:22:00	26.5	2.49444	573.543	705.706	-132.163	-50.5646	-18.3715
26.6667	11:35:00	2.48264	502.805	616.17	-113.365	-56.7564			26.6667	2.21389	443.456	868.976	-425.52	-374.712	-111.834															11:32:00	26.6667	2.50139	588.498	703.445	-114.947	-35.6846	-12.9414
26.8333	11:45:00	2.48958	511.799	613.219	-101.42	-46.3378			26.8333	2.22083	448.312	864.404	-416.092	-364.581	-108.882															11:42:00	26.8333	2.50833	597.314	701.171	-103.857	-20.7985	-7.48484
27	11:55:00	2.49653	518.678	610.31	-91.6315	-36.191			27	2.22778	450.697	859.633	-408.936	-354.03	-105.687															11:52:00	27	2.51528	616.397	698.948	-82.5507	-5.95923	-2.0132
27.1667	12:05:00	2.50347	524.082	607.367	-83.2846	-26.3353			27.1667	2.23472	453.325	854.749	-401.424	-342.48	-102.256															12:02:00	27.1667	2.52222	625.617	696.6	-70.9827	8.07129	3.46224
27.3333	12:15:00	2.51042	530.787	604.383	-73.5961	-16.2397			27.3333	2.24167	459.452	849.794	-390.342	-330.43	-98.5973															12:12:00	27.3333	2.52917	636.622	694.292	-57.67	22.4423	8.93014
27.5	12:25:00	2.51736	539.337	601.388	-62.0514	-5.86278			27.5	2.24861	462.494	844.621	-382.127	-318.401	-94.7184															12:22:00	27.5	2.53611	649.364	691.952	-42.5875	37.1187	14.3792
27.6667	12:35:00	2.52431	542.248	598.358	-56.1104	3.69339			27.6667	2.25556	468.186	839.38	-371.194	-306.45	-90.6284															12:32:00	27.6667	2.54306	658.187	689.645	-31.4575	51.0769	19.7981
27.8333	12:45:00	2.53125	555.008	595.29	-40.2824	13.7979			27.8333	2.2625	474.791	834.044	-359.253	-293.493	-86.3363															12:42:00	27.8333	2.55	673.89	687.31	-13.4197	65.4847	25.1756
28	12:55:00	2.53819	559.5	592.24	-32.7397	23.1286			28	2.26944	473.383	828.7	-355.317	-280.182	-81.8518															12:52:00	28	2.55694	685.326	685.053	0.27316	79.1862	30.5007
28.1667	13:05:00	2.54514	571.068	589.154	-18.0859	32.3293			28.1667	2.27639	485.703	823.231	-337.528	-266.093	-77.1849															13:02:00	28.1667	2.56389	699.495	682.768	16.7273	92.6955	35.7622
28.3333	13:15:00	2.55208	576.231	586.101	-9.87049	41.4415			28.3333	2.28333	486.36	817.609	-331.249	-252.105	-72.346															13:12:00	28.3333	2.57083	706.386	680.526	25.8597	105.674	40.9494
28.5	13:25:00	2.55903	584.39	583.029	1.36059	50.4728			28.5	2.29028	494.287	811.855	-317.568	-237.497	-67.346															13:22:00	28.5	2.57778	724.743	678.346	46.3965	118.852	46.0514
28.6667	13:35:00	2.56597	591.69	580.031	11.6586	59.0028			28.6667	2.29722	502.199	806.136	-303.937	-223.085	-62.1961															13:32:00	28.6667	2.58472	739.832	676.145	63.6867	131.286	51.0577
28.8333	13:45:00	2.57292	597.328	576.986	20.3419	66.9669			28.8333	2.30417	510.798	800.278	-289.48	-208.39	-56.9079															13:42:00	28.8333	2.59167	748.215	674.001	74.2141	142.684	55.958
29	13:55:00	2.57986	600.611	573.975	26.6364	74.3216			29	2.31111	524.066	794.41	-270.344	-192.897	-51.4931															13:52:00	29	2.59861	757.713	671.897	85.8155	154.911	60.7421
29.1667	14:05:00	2.58681	608.877	571.014	37.8626	81.4435			29.1667	2.31806	531.593	788.408	-256.815	-178.189	-45.9639															14:02:00	29.1667	2.60556	771.224	669.754	101.47	165.944	65.4001
29.3333	14:15:00	2.59375	618.908	567.981	50.9269	88.574			29.3333	2.325	536.435	782.432	-245.997	-163.34	-40.3327															14:12:00	29.3333	2.6125	786.106	667.66	118.446	176.529	69.9223
29.5	14:25:00	2.60069	617.667	565.044	52.6226	94.1242			29.5	2.33194	537.663	776.378	-238.715	-148.793	-34.6121															14:22:00	29.5	2.61944	790.491	665.58	124.911	185.902	74.2994
29.6667	14:35:00	2.60764	627.252	562.108	65.144	100.463			29.6667	2.33889	554.545	770.262	-215.717	-133.139	-28.8149															14:32:00	29.6667	2.62639	805.004	663.568	141.436	195.69	78.5224
29.8333	14:45:00	2.61458	630.918	559.232	71.6856	105.911			29.8333	2.34583	564.628	764.147	-199.519	-117.609	-22.9541															14:42:00	29.8333	2.63333	812.686	661.688	150.998	204.837	82.5825
30	14:55:00	2.62153	634.084	556.415	77.6689	111.144			30	2.35278	571.584	757.837	-186.253	-102.823	-17.0428															14:52:00	30	2.64028	822.198	659.812	162.386	213.228	86.4713
30.1667	15:05:00	2.62847	644.91	553.65	91.2603	116.042			30.1667	2.35972	582.028	751.69	-169.662	-87.6782	-11.0943															15:02:00	30.1667	2.64722	830.467	657.994	172.473	221.477	90.1807
30.3333	15:15:00	2.63542	649.417	550.912	98.5051	120.038			30.3333	2.36667	589.482	745.439	-155.957	-72.7416	-5.12195															15:12:00	30.3333	2.65417	840.165	656.171	183.994	229.285	93.703
30.5	15:25:00	2.64236	651.928	548.207	103.721	123.202			30.5	2.37361	594.522	739.151	-144.629	-57.8496	0.860976															15:22:00	30.5	2.66111	850.049	654.447	195.601	236.525	97.0311
30.6667	15:35:00	2.64931	652.784	545.557	107.227	126.15			30.6667	2.38056	605.309	732.906	-127.597	-42.6759	6.84103															15:32:00	30.6667	2.66806	853.186	652.727	200.459	243.007	100.158
30.8333	15:45:00	2.65625	651.585	542.987	108.598	128.836			30.8333	2.3875	623.1	726.663	-103.563	-27.8249	12.8048															15:42:00	30.8333	2.675	872.058	651.111	220.947	249.304	103.077
31	15:55:00	2.66319	652.598	540.498	112.1	131.174			31	2.39444	626.609	720.448	-93.8386	-14.4272	18.739															15:52:00	31	2.68194	867.773	649.568	218.205	254.028	105.783
31.1667	16:05:00	2.67014	661.441	538.013	123.428	133.49			31.1667	2.40139	635.598	714.228	-78.63	-0.197146	24.6302															16:02:00	31.1667	2.68889	876.557	648.064	228.493	258.233	108.269
31.3333	16:15:00	2.67708	653.169	535.639	117.53	134.632			31.3333	2.40833	636.612	708.045	-71.4332	12.8894	30.4653															16:12:00	31.3333	2.69583	877.457	646.533	230.924	261.943	110.53
31.5	16:25:00	2.68403	661.998	533.308	128.69	136.262			31.5	2.41528	651.037	701.899	-50.8624	26.0209	36.2313															16:22:00	31.5	2.70278	887.475	645.109	242.366	264.641	112.563
31.6667	16:35:00	2.69097	661.527	531.012	130.515	136.666			31.6667	2.42222	666.491	695.858	-29.3669	38.9262	41.9151															16:32:00	31.6667	2.70972	894.992	643.793	251.199	266.695	114.362
31.8333	16:45:00	2.69792	663.31	528.82	134.49	136.882			31.8333	2.42917	667.776	689.861	-22.085	51.2567	47.5041															16:42:00	31.8333	2.71667	894.208	642.522	251.686	267.959	115.924
32	16:55:00	2.70486	663.139	526.704	136.435	136.578			32	2.43611	679.473	683.987	-4.51378	63.2825	52.9858															16:52:00	32	2.72361	902.651	641.27	261.381	268.581	117.246
32.1667	17:05:00	2.71181	663.838	524.622	139.216	135.981			32.1667	2.44306	687.701	678.123	9.57778	73.5899	58.3478															17:02:00	32.1667	2.73056	906.264	640.102	266.162	268.383	118.324
32.3333	17:15:00	2.71875	659.117	522.639	136.478	134.716			32.3333	2.45	695.184	672.438	22.7464	84.0115	63.5782															17:12:00	32.3333	2.7375	909.878	639	270.878	267.554	119.158
32.5	17:25:00	2.72569	659.787	520.701	139.086	133.098			32.5	2.45694	704.268	666.813	37.4555	93.8103	68.6653															17:22:00	32.5	2.74444	911.306	637.922	273.384	265.67	119.744
32.6667	17:35:00	2.73264	658.332	518.873	139.459	131.46			32.6667	2.46389	711.88	661.266	50.614	103.173	73.5976															17:32:00	32.6667	2.75139	912.921	636.9	276.021	263.316	120.082
32.8333	17:45:00	2.73958	653.753	517.098	136.655	129.14			32.8333	2.47083	712.994	655.784	57.2099	111.829	78.364															17:42:00	32.8333	2.75833	913.605	635.971	277.634	259.689	120.171
33	17:55:00	2.74653	655.28	515.384	139.896	126.65			33	2.47778	727.387	650.465	76.922	120.513	82.9541															17:52:00	33	2.76528	903.778	635.104	268.674	255.663	120.012
33.1667	18:05:00	2.75347	650.886	513.754	137.132	123.121			33.1667	2.48472	723.649	645.24	78.409	128.279	87.3573															18:02:00	33.1667	2.77222	907.307	634.296	273.011	251.893	119.603
33.3333	18:15:00	2.76042	649.246	512.16	137.086	119.978			33.3333	2.49167	726.223	640.079	86.144	135.768	91.5639															18:12:00	33.3333	2.77917	896.838	633.544	263.294	247.348	118.946
33.5	18:25:00	2.76736	644.225	510.688	133.537	116.13			33.5	2.49861	739.06	635.058	104.002	143.149	95.5645															18:22:00	33.5	2.78611	899.78	632.76	267.02	242.441	118.043
33.6667	18:35:00	2.77431	642.371	509.254	133.117	112.274			33.6667	2.50556	748.672	630.073	118.599	149.148	99.3501															18:32:00	33.6667	2.79306	898.495	632.13	266.365	236.908	116.895
33.8333	18:45:00	2.78125	638.748	507.909	130.839	107.847			33.8333	2.5125	747.501	625.277	122.224	153.473	102.912															18:42:00	33.8333	2.8	890.611	631.464	259.147	230.318	115.505
34	18:55:00	2.78819	635.881	506.613	129.268	103.152			34	2.51944	739.759	620.584	119.175	157.749	106.243															18:52:00	34	2.80694	889.954	630.944	259.01	223.908	113.875
34.1667	19:05:00	2.79514	629.463	505.431	124.032	97.7917			34.1667	2.52639	750.671	616.033	134.638	162.243	109.335															19:02:00	34.1667	2.81389	886.64	630.425	256.215	216.18	112.01
34.3333	19:15:00	2.80208	621.418	504.353	117.065	92.9242			34.3333	2.53333	751.828	611.496	140.332	165.482	112.18															19:12:00	34.3333	2.82083	878.214	629.954	248.26	208.155	109.912
34.5	19:25:00	2.80903	622.687	503.259	119.428	87.2649			34.5	2.54028	756.956	607.147	149.809	168.072	114.774															19:22:00	34.5	2.82778	874.709	629.567	245.142	199.702	107.586
34.6667	19:35:00	2.81597	613.915	502.296	111.619	81.2322			34.6667	2.54722	757.427	602.936	154.491	169.311	117.11															19:32:00	34.6667	2.83472	861.747	629.251	232.496	190.59	105.037
34.8333	19:45:00	2.82292	608.153	501.37	106.783	75.0906			34.8333	2.55417	760.245	598.829	161.416	170.091	119.182															19:42:00	34.8333	2.84167	858.267	628.945	229.322	182.314	102.27
35	19:55:00	2.82986	598.024	500.481	97.5431	69.1547			35	2.56111	764.997	594.89	170.107	170.623	120.987															19:52:00	35	2.84861	852.107	628.67	223.437	172.734	99.2918
35.1667	20:05:00	2.83681	599.107	499.684	99.423	63.3423			35.1667	2.56806	759.287	591.011	168.276	169.858	122.519															20:02:00	35.1667	2.85556	846.902	628.43	218.472	163.042	96.1072
35.3333	20:15:00	2.84375	589.812	498.904	90.9082	56.8388			35.3333	2.575	762.039	587.316	174.723	168.436	123.776															20:12:00	35.3333	2.8625	832.699	628.295	204.404	152.855	92.7233
35.5	20:25:00	2.85069	585.464	498.203	87.2609	50.3493			35.5	2.58194	759.698	583.708	175.99	166.28	124.755															20:22:00	35.5	2.86944	828.763	628.136	200.627	142.374	89.1471
35.6667	20:35:00	2.85764	577.551	497.555	79.9956	43.1896			35.6667	2.58889	750.702	580.207	170.495	163.281	125.454															20:32:00	35.6667	2.87639	815.358	628.075	187.283	131.355	85.386
35.8333	20:45:00	2.86458	571.449	496.946	74.5026	36.2147			35.8333	2.59583	750.374	576.832	173.542	160.407	125.87															20:42:00	35.8333	2.88333	810.296	628.073	182.223	120.506	81.4478
36	20:55:00	2.87153	561.326	496.386	64.9396	29.1943			36	2.60278	746.67	573.568	173.102	156.316	126.004															20:52:00	36	2.89028	794.31	628.032	166.278	109.274	77.3406
36.1667	21:05:00	2.87847	561.512	495.89	65.6224	22.6008			36.1667	2.60972	743.943	570.441	173.502	152.312	125.854															21:02:00	36.1667	2.89722	787.979	628.062	159.917	98.456	73.073
36.3333	21:15:00	2.88542	544.603	495.45	49.1532	15.5523			36.3333	2.61667	738.896	567.48	171.416	147.038	125.422															21:12:00	36.3333	2.90417	774.945	628.117	146.828	87.1168	68.6538
36.5	21:25:00	2.89236	542.051	495.015	47.0363	9.08999			36.5	2.62361	729.305	564.637	164.668	141.862	124.708															21:22:00	36.5	2.91111	764.021	628.223	135.798	76.2658	64.0921
36.6667	21:35:00	2.89931	532.556	494.636	37.9196	2.27231			36.6667	2.63056	725.813	561.954	163.859	136.195	123.713															21:32:00	36.6667	2.91806	761.526	628.347	133.179	65.1896	59.3974
36.8333	21:45:00	2.90625	529.833	494.281	35.5515	-4.70174			36.8333	2.6375	727.134	559.334	167.8	130.073	122.441															21:42:00	36.8333	2.925	742.916	628.554	114.362	53.4362	54.5793
37	21:55:00	2.91319	521.763	493.969	27.7943	-11.7771			37	2.64444	717.736	556.818	160.918	122.882	120.893															21:52:00	37	2.93194	735.9	628.763	107.137	42.3163	49.6479
37.1667	22:05:00	2.92014	515.077	493.695	21.3816	-18.5393			37.1667	2.65139	705.596	554.376	151.22	115.542	119.074															22:02:00	37.1667	2.93889	725.191	628.973	96.2182	30.6679	44.6134
37.3333	22:15:00	2.92708	506.48	493.446	13.0344	-25.4417			37.3333	2.65833	700.883	552.04	148.843	108.013	116.986															22:12:00	37.3333	2.94583	707.865	629.226	78.6389	19.0286	39.4861
37.5	22:25:00	2.93403	494.6	493.256	1.34403	-32.2699			37.5	2.66528	689.828	549.824	140.004	99.7686	114.636															22:22:00	37.5	2.95278	697.897	629.5	68.3971	8.27298	34.2767
37.6667	22:35:00	2.94097	489.357	493.06	-3.70301	-38.6349			37.6667	2.67222	683.758	547.744	136.014	91.615	112.028															22:32:00	37.6667	2.95972	686.9	629.809	57.0911	-3.29123	28.9961
37.8333	22:45:00	2.94792	483.17	492.913	-9.74269	-44.8253			37.8333	2.67917	670.175	545.728	124.447	83.1387	109.169															22:42:00	37.8333	2.96667	677.576	630.137	47.4393	-14.4242	23.655
38	22:55:00	2.95486	478.593	492.775	-14.1819	-50.8367			38	2.68611	668.847	543.796	125.051	74.9549	106.063															22:52:00	38	2.97361	666.938	630.471	36.4672	-24.9585	18.2646
38.1667	23:05:00	2.96181	473.731	492.69	-18.9593	-56.8282			38.1667	2.69306	652.165	541.945	110.22	65.3393	102.72															23:02:00	38.1667	2.98056	654.679	630.833	23.8461	-35.8267	12.836
38.3333	23:15:00	2.96875	464.208	492.603	-28.3948	-62.5554			38.3333	2.7	649.52	540.214	109.306	56.6415	99.1449															23:12:00	38.3333	2.9875	647.786	631.17	16.616	-46.5049	7.38045
38.5	23:25:00	2.97569	457.814	492.59	-34.7759	-68.5916			38.5	2.70694	635.206	538.553	96.6533	47.0274	95.3471															23:22:00	38.5	2.99444	634.426	631.543	2.88271	-57.042	1.90927
38.6667	23:35:00	2.98264	446.8	492.569	-45.7691	-74.0871			38.6667	2.71389	627.322	536.918	90.4036	38.4864	91.3348															23:32:00	38.6667	3.00139	624.071	631.933	-7.86197	-67.6103	-3.56625
38.8333	23:45:00	2.98958	443.207	492.56	-49.3528	-79.227			38.8333	2.72083	616.888	535.386	81.5025	29.33	87.1169															23:42:00	38.8333	3.00833	613.234	632.311	-19.0769	-77.8602	-9.03475
39	23:55:00	2.99653	439.186	492.538	-53.352	-84.4732			39	2.72778	606.763	533.924	72.8387	19.8691	82.703															23:52:00	39	3.01528	600.1	632.743	-32.643	-88.208	-14.4849
39.1667	00:05:00	3.00347	431.117	492.564	-61.4471	-89.6748			39.1667	2.73472	593.45	532.581	60.8695	10.51	78.1029															00:02:00	39.1667	3.02222	589.751	633.204	-43.4534	-97.6474	-19.9055
39.3333	00:15:00	3.01042	423.704	492.609	-68.9048	-94.9297			39.3333	2.74167	581.21	531.296	49.9135	1.59762	73.3269															00:12:00	39.3333	3.02917	583.23	633.658	-50.4283	-106.952	-25.2853
39.5	00:25:00	3.01736	417.643	492.679	-75.0358	-99.5167			39.5	2.74861	572.183	530.023	42.1604	-6.83497	68.3857															00:22:00	39.5	3.03611	563.693	634.066	-70.3735	-116.302	-30.6131
39.6667	00:35:00	3.02431	414.743	492.73	-77.9874	-103.925			39.6667	2.75556	563.137	528.839	34.2982	-16.0584	63.2903															00:32:00	39.6667	3.04306	558	634.504	-76.504	-124.596	-35.8779
39.8333	00:45:00	3.03125	410.971	492.851	-81.8801	-108.361			39.8333	2.7625	554.045	527.802	26.2427	-25.2203	58.0523															00:42:00	39.8333	3.05	556.207	635.18	-78.9727	-133.731	-41.0688
40	00:55:00	3.03819	406.909	492.988	-86.079	-112.85			40	2.76944	536.477	526.814	9.66258	-34.815	52.6833															00:52:00	40	3.05694	541.862	635.813	-93.9512	-142.285	-46.1751
40.1667	01:05:00	3.04514	405.412	493.098	-87.6864	-117.083			40.1667	2.77639	531.764	525.917	5.84736	-43.1505	47.1953															01:02:00	40.1667	3.06389	532.221	636.514	-104.293	-150.967	-51.1861
40.3333	01:15:00	3.05208	392.4	493.229	-100.829	-121.764			40.3333	2.78333	518.953	525.017	-6.06394	-51.986	41.6007															01:12:00	40.3333	3.07083	527.408	637.237	-109.829	-158.723	-56.0917
40.5	01:25:00	3.05903	392.729	493.451	-100.722	-124.827			40.5	2.79028	518.382	524.221	-5.83886	-60.5439	35.9119															01:22:00	40.5	3.07778	514.025	637.962	-123.937	-166.622	-60.8815
40.6667	01:35:00	3.06597	386.336	493.784	-107.448	-128.314			40.6667	2.79722	504.042	523.514	-19.472	-69.9987	30.1418															01:32:00	40.6667	3.08472	507.814	638.675	-130.861	-173.634	-65.5456
40.8333	01:45:00	3.07292	381.786	494.093	-112.307	-131.8			40.8333	2.80417	490.802	522.831	-32.0292	-78.6685	24.3032															01:42:00	40.8333	3.09167	496.215	639.466	-143.251	-180.406	-70.0745
41	01:55:00	3.07986	378.671	494.442	-115.771	-134.279			41	2.81111	482.775	522.246	-39.4705	-86.6091	18.4092															01:52:00	41	3.09861	494.317	640.233	-145.916	-186.051	-74.4587
41.1667	02:05:00	3.08681	370.326	494.833	-124.507	-136.755			41.1667	2.81806	475.604	521.683	-46.0788	-94.6173	12.473															02:02:00	41.1667	3.10556	485.932	641.041	-155.109	-192.401	-78.6891
41.3333	02:15:00	3.09375	371.243	495.192	-123.949	-138.686			41.3333	2.825	469.878	521.155	-51.2775	-102.628	6.508															02:12:00	41.3333	3.1125	479.216	641.844	-162.628	-198.238	-82.7571
41.5	02:25:00	3.10069	367.631	495.564	-127.933	-140.653			41.5	2.83194	452.114	520.635	-68.5212	-110.935	0.527429															02:22:00	41.5	3.11944	472.713	642.61	-169.897	-203.764	-86.6541
41.6667	02:35:00	3.10764	364.729	495.947	-131.218	-142.608			41.6667	2.83889	444.492	520.137	-75.6447	-118.348	-5.45526															02:32:00	41.6667	3.12639	457.243	643.373	-186.13	-208.442	-90.3722
41.8333	02:45:00	3.11458	360.574	496.321	-135.747	-144.357			41.8333	2.84583	430.782	519.675	-88.8931	-125.593	-11.4267															02:42:00	41.8333	3.13333	462.446	644.072	-181.626	-212.185	-93.9036
42	02:55:00	3.12153	359.818	496.695	-136.877	-145.362			42	2.85278	428.831	519.194	-90.3633	-132.058	-17.3734															02:52:00	42	3.14028	446.712	644.845	-198.133	-216.253	-97.241
42.1667	03:05:00	3.12847	353.146	497.007	-143.861	-146.229			42.1667	2.85972	418.604	518.783	-100.179	-138.657	-23.2822															03:02:00	42.1667	3.14722	448.242	645.603	-197.361	-218.659	-100.377
42.3333	03:15:00	3.13542	359.786	497.369	-137.583	-146.484			42.3333	2.86667	409.592	518.351	-108.759	-145.319	-29.1398															03:12:00	42.3333	3.15417	441.654	646.268	-204.614	-222.07	-103.307
42.5	03:25:00	3.14236	355.142	497.714	-142.572	-147.216			42.5	2.87361	398.623	517.92	-119.297	-151.159	-34.9331															03:22:00	42.5	3.16111	438.788	646.867	-208.079	-224.312	-106.022
42.6667	03:35:00	3.14931	348.698	497.975	-149.277	-147.431			42.6667	2.88056	393.981	517.49	-123.509	-156.428	-40.649															03:32:00	42.6667	3.16806	435.3	647.433	-212.133	-226.403	-108.519
42.8333	03:45:00	3.15625	356.197	498.249	-142.052	-147.08			42.8333	2.8875	389.782	517.099	-127.317	-161.258	-46.2749															03:42:00	42.8333	3.175	436.972	647.957	-210.985	-228.137	-110.791
43	03:55:00	3.16319	353	498.486	-145.486	-147.331			43	2.89444	381.113	516.682	-135.569	-165.718	-51.798															03:52:00	43	3.18194	426.324	648.441	-222.117	-229.935	-112.835
43.1667	04:05:00	3.17014	351.014	498.695	-147.681	-147.186			43.1667	2.90139	374.029	516.23	-142.201	-169.685	-57.2061															04:02:00	43.1667	3.18889	423.701	648.854	-225.153	-230.422	-114.645
43.3333	04:15:00	3.17708	351.314	498.863	-147.549	-146.645			43.3333	2.90833	364.817	515.779	-150.962	-173.578	-62.4869															04:12:00	43.3333	3.19583	420.292	649.227	-228.935	-230.592	-116.218
43.5	04:25:00	3.18403	347.657	499.048	-151.391	-145.82			43.5	2.91528	357.875	515.363	-157.488	-177.088	-67.6288															04:22:00	43.5	3.20278	423.586	649.623	-226.037	-230.246	-117.551
43.6667	04:35:00	3.19097	346.987	499.194	-152.207	-144.644			43.6667	2.92222	352.362	514.947	-162.585	-179.947	-72.6201															04:32:00	43.6667	3.20972	418.838	649.887	-231.049	-229.919	-118.642
43.8333	04:45:00	3.19792	351.478	499.291	-147.813	-142.725			43.8333	2.92917	348.113	514.578	-166.465	-182.728	-77.4496															04:42:00	43.8333	3.21667	419.651	650.093	-230.442	-228.894	-119.487
44	04:55:00	3.20486	352.062	499.337	-147.275	-141.249			44	2.93611	344.578	514.136	-169.558	-184.67	-82.1067															04:52:00	44	3.22361	423.244	650.242	-226.998	-227.853	-120.085
44.1667	05:05:00	3.21181	352.404	499.326	-146.922	-139.409			44.1667	2.95	333.666	513.779	-180.113	-186.781	-86.5807															05:02:00	44.1667	3.23056	412.077	650.374	-238.297	-226.39	-120.435
44.3333	05:15:00	3.21875	352.932	499.3	-146.368	-137.498			44.3333	2.95694	334.55	513.389	-178.839	-188.052	-90.8618															05:12:00	44.3333	3.2375	418.895	650.412	-231.517	-224.033	-120.536
44.5	05:25:00	3.22569	354.086	499.231	-145.145	-134.869			44.5	2.96389	330.428	512.963	-182.535	-189.646	-94.9403															05:22:00	44.5	3.24444	417.212	650.39	-233.178	-221.494	-120.387
44.6667	05:35:00	3.23264	354.043	499.112	-145.069	-132.083			44.6667	2.97083	331.07	512.529	-181.459	-190.763	-98.8071															05:32:00	44.6667	3.25139	417.355	650.292	-232.937	-219.095	-119.991
44.8333	05:45:00	3.23958	353.901	498.964	-145.063	-128.845			44.8333	2.97778	331.17	512.013	-180.843	-191.99	-102.453															05:42:00	44.8333	3.25833	417.611	650.172	-232.561	-215.976	-119.346
45	05:55:00	3.24653	355.042	498.794	-143.752	-125.377			45	2.98472	328.317	511.485	-183.168	-193.521	-105.871															05:52:00	45	3.26528	421.975	649.935	-227.96	-212.353	-118.454
45.1667	06:05:00	3.25347	357.337	498.522	-141.185	-121.538			45.1667	2.99167	321.998	510.915	-188.917	-194.64	-109.053															06:02:00	45.1667	3.27222	422.431	649.623	-227.192	-208.827	-117.318
45.3333	06:15:00	3.26042	360.602	498.252	-137.65	-117.692			45.3333	2.99861	317.27	510.36	-193.09	-195.082	-111.991															06:12:00	45.3333	3.27917	424.542	649.332	-224.79	-204.465	-115.939
45.5	06:25:00	3.26736	360.631	497.91	-137.279	-113.325			45.5	3.00556	317.905	509.694	-191.789	-194.812	-114.68															06:22:00	45.5	3.28611	426.852	648.955	-222.103	-199.837	-114.321
45.6667	06:35:00	3.27431	368.386	497.562	-129.176	-108.85			45.6667	3.0125	313.027	508.99	-195.963	-194.533	-117.112															06:32:00	45.6667	3.29306	429.757	648.507	-218.75	-194.558	-112.466
45.8333	06:45:00	3.28125	367.118	497.223	-130.105	-104.456			45.8333	3.01944	318.504	508.266	-189.762	-193.831	-119.283															06:42:00	45.8333	3.3	430.118	648.068	-217.95	-189.805	-110.379
46	06:55:00	3.28819	371.552	496.746	-125.194	-99.7766			46	3.02639	312.599	507.49	-194.891	-193.175	-121.188															06:52:00	46	3.30694	438.118	647.566	-209.448	-183.965	-108.064
46.1667	07:05:00	3.29514	372.279	496.264	-123.985	-94.4899			46.1667	3.03333	311.272	506.635	-195.363	-191.276	-122.822															07:02:00	46.1667	3.31389	436.963	646.975	-210.012	-175.799	-105.525
46.3333	07:15:00	3.30208	380.933	495.755	-114.822	-88.9194			46.3333	3.04028	307.806	505.783	-197.977	-188.936	-124.183															07:12:00	46.3333	3.32083	445.291	646.334	-201.043	-166.596	-102.769
46.5	07:25:00	3.30903	383.529	495.244	-111.715	-83.7635			46.5	3.04722	308.905	504.838	-195.933	-185.504	-125.266															07:22:00	46.5	3.32778	441.256	645.654	-204.398	-156.982	-99.7999
46.6667	07:35:00	3.31597	388.503	494.712	-106.209	-78.1198			46.6667	3.05417	307.607	503.792	-196.185	-182.487	-126.069															07:32:00	46.6667	3.33472	449.383	644.89	-195.507	-145.938	-96.6249
46.8333	07:45:00	3.32292	390.727	494.182	-103.455	-71.1357			46.8333	3.06111	303.513	502.728	-199.215	-178.433	-126.591															07:42:00	46.8333	3.34167	455.045	644.123	-189.078	-135.398	-93.2503
47	07:55:00	3.32986	395.886	493.569	-97.683	-62.9317			47	3.06806	305.011	501.608	-196.597	-173.294	-126.83															07:52:00	47	3.34861	457.668	643.319	-185.651	-124.228	-89.683
47.1667	08:05:00	3.33681	397.984	493.019	-95.0345	-54.705			47.1667	3.075	306.294	500.516	-194.222	-168.203	-126.786															08:02:00	47.1667	3.35556	467.636	642.483	-174.847	-111.551	-85.9305
47.3333	08:15:00	3.34375	407.137	492.386	-85.2487	-46.1804			47.3333	3.08194	309.432	499.283	-189.851	-162.591	-126.459															08:12:00	47.3333	3.3625	472.314	641.575	-169.261	-99.328	-82.0005
47.5	08:25:00	3.35069	408.178	491.75	-83.5723	-37.327			47.5	3.08889	309.532	497.965	-188.433	-156.789	-125.85															08:22:00	47.5	3.36944	481.876	640.627	-158.751	-86.4894	-77.9012
47.6667	08:35:00	3.35764	414.6	491.053	-76.4534	-28.4029			47.6667	3.09583	309.076	496.62	-187.544	-150.915	-124.96															08:32:00	47.6667	3.37639	477.97	639.689	-161.719	-73.9415	-73.641
47.8333	08:45:00	3.36458	416.435	490.383	-73.9478	-18.9439			47.8333	3.10972	313.326	495.211	-181.885	-144.513	-123.79															08:42:00	47.8333	3.38333	490.813	638.682	-147.869	-60.3611	-69.2287
48	08:55:00	3.37153	427.931	489.684	-61.7529	-9.47736			48	3.11667	321.655	493.762	-172.107	-138.105	-122.345															08:52:00	48	3.40417	526.165	637.613	-111.448	-46.774	-64.6735
48.1667	09:05:00	3.37847	431.842	488.981	-57.1394	0.0968021			48.1667	3.12361	324.974	492.255	-167.281	-132.052	-120.626															09:02:00	48.1667	3.41111	536.982	636.56	-99.5783	-35.8489	-59.9848
48.3333	09:15:00	3.38542	435.337	488.288	-52.9512	9.45246			48.3333	3.13056	333.87	490.669	-156.799	-126.269	-118.638															09:12:00	48.3333	3.41806	549.787	635.467	-85.6798	-24.4966	-55.1724
48.5	09:25:00	3.39236	443.595	487.586	-43.9906	18.5674			48.5	3.1375	329.296	489.02	-159.724	-120.555	-116.386															09:22:00	48.5	3.425	562.429	634.296	-71.8672	-13.6005	-50.2461
48.6667	09:35:00	3.40625	464.505	486.905	-22.3997	27.7859			48.6667	3.14444	339.808	487.342	-147.534	-114.357	-113.873															09:32:00	48.6667	3.43194	564.128	633.15	-69.0218	-3.58811	-45.2162
48.8333	09:45:00	3.42014	481.165	486.172	-5.00742	35.8078			48.8333	3.15139	348.02	485.57	-137.55	-108.914	-111.107															09:42:00	48.8333	3.43889	577.016	632.06	-55.0443	6.72717	-40.0931
49	09:55:00	3.42708	486.503	485.465	1.03823	42.1859			49	3.15833	348.306	483.808	-135.502	-103.714	-108.092															09:52:00	49	3.44583	597.392	630.914	-33.5219	16.3053	-34.8874
49.1667	10:05:00	3.43403	492.016	484.756	7.25996	48.8292			49.1667	3.16528	355.133	482.017	-126.884	-97.8252	-104.837															10:02:00	49.1667	3.45278	601.648	629.822	-28.1744	25.2584	-29.6098
49.3333	10:15:00	3.44097	505.056	484.063	20.9932	55.0129			49.3333	3.17222	359.903	480.124	-120.221	-92.5652	-101.347															10:12:00	49.3333	3.45972	613.503	628.701	-15.1985	34.1499	-24.2714
49.5	10:25:00	3.44792	506.87	483.354	23.5161	60.3237			49.5	3.17917	360.189	478.142	-117.953	-87.5693	-97.6314															10:22:00	49.5	3.46667	619.378	627.553	-8.1751	42.0889	-18.883
49.6667	10:35:00	3.45486	519.695	482.641	37.0544	65.6978			49.6667	3.18611	365.431	476.149	-110.718	-82.3257	-93.698															10:32:00	49.6667	3.47361	627.714	626.469	1.24517	50.1127	-13.456
49.8333	10:45:00	3.46181	521.552	481.901	39.651	70.4332			49.8333	3.19306	369.201	474.193	-104.992	-76.5878	-89.5557															10:42:00	49.8333	3.48056	640.517	625.341	15.176	58.4358	-8.00147
50	10:55:00	3.46875	534.339	481.202	53.137	75.5857			50	3.2	372.715	472.176	-99.461	-70.6049	-85.2138															10:52:00	50	3.4875	643.867	624.214	19.6533	65.3904	-2.53077
50.1667	11:05:00	3.47569	535.692	480.563	55.1285	79.4507			50.1667	3.20694	372.193	470.084	-97.891	-64.4322	-80.6819															11:02:00	50.1667	3.49444	659.792	623.143	36.6493	72.2914	2.94479
50.3333	11:15:00	3.48264	536.293	479.865	56.4277	83.5316			50.3333	3.21389	379.721	467.956	-88.2352	-58.0562	-75.9702															11:12:00	50.3333	3.50139	667.162	622.088	45.0736	78.347	8.41389
50.5	11:25:00	3.48958	545.847	479.215	66.6323	87.2871			50.5	3.22083	380.499	465.837	-85.338	-51.2158	-71.0894															11:22:00	50.5	3.50833	669.318	621.037	48.2813	84.1296	13.8652
50.6667	11:35:00	3.49653	552.417	478.555	73.8624	90.7219			50.6667	3.22778	381.441	463.668	-82.2275	-44.1756	-66.0502															11:32:00	50.6667	3.51528	674.717	619.955	54.7617	90.1193	19.2874
50.8333	11:45:00	3.50347	549.517	477.987	71.53	93.6984			50.8333	3.23472	386.336	461.48	-75.1437	-36.9813	-60.864															11:42:00	50.8333	3.52222	678.831	618.938	59.8927	96.1565	24.6694
51	11:55:00	3.51042	558.101	477.343	80.7577	96.753			51	3.24167	394.41	459.248	-64.8383	-29.5753	-55.5424															11:52:00	51	3.52917	691.799	617.883	73.9159	101.602	29.9998
51.1667	12:05:00	3.51736	558.187	476.723	81.4644	99.0025			51.1667	3.24861	393.253	457.017	-63.7642	-22.7176	-50.0974															12:02:00	51.1667	3.53611	695.431	616.908	78.5232	106.455	35.2679
51.3333	12:15:00	3.52431	560.843	476.12	84.7232	101.645			51.3333	3.25556	394.453	454.724	-60.2706	-15.2842	-44.5411															12:12:00	51.3333	3.54306	696.012	615.943	80.0694	110.694	40.4625
51.5	12:25:00	3.53125	563.585	475.58	88.0051	103.646			51.5	3.2625	397.457	452.486	-55.0292	-8.05516	-38.8859															12:22:00	51.5	3.55	703.139	615.028	88.1107	115.194	45.5731
51.6667	12:35:00	3.53819	568.886	475.007	93.8786	105.315			51.6667	3.26944	408.369	450.232	-41.8634	-0.81685	-33.1446															12:32:00	51.6667	3.55694	715.251	614.128	101.123	119.659	50.5889
51.8333	12:45:00	3.54514	575.983	474.501	101.482	106.448			51.8333	3.27639	414.768	447.965	-33.1972	5.5802	-27.33															12:42:00	51.8333	3.56389	711.909	613.278	98.6305	123.258	55.4996
52	12:55:00	3.55208	573.54	474.023	99.5167	107.203			52	3.28333	420.288	445.676	-25.3876	11.8235	-21.4551															12:52:00	52	3.57083	714.879	612.414	102.465	126.899	60.2951
52.1667	13:05:00	3.55903	577.7	473.6	104.1	108.519			52.1667	3.29028	422.029	443.409	-21.3797	17.9049	-15.5332															13:02:00	52.1667	3.57778	720.978	611.661	109.317	131.134	64.9654
52.3333	13:15:00	3.56597	574.626	473.132	101.494	108.706			52.3333	3.29722	435.065	441.215	-6.14995	24.0853	-9.57732															13:12:00	52.3333	3.58472	725.356	610.892	114.464	134.759	69.5009
52.5	13:25:00	3.57292	580.571	472.722	107.849	109.432			52.5	3.30417	438.118	438.973	-0.8555	28.8171	-3.60098															13:22:00	52.5	3.59167	730.305	610.147	120.158	137.707	73.8921
52.6667	13:35:00	3.57986	581.867	472.287	109.58	109.522			52.6667	3.31111	440.842	436.738	4.10377	33.735	2.38249															13:32:00	52.6667	3.59861	736.674	609.465	127.209	140.434	78.1301
52.8333	13:45:00	3.58681	580.11	471.925	108.185	109.528			52.8333	3.31806	448.231	434.503	13.7283	38.1732	8.35967															13:42:00	52.8333	3.60556	734.061	608.819	125.242	142.378	82.2059
53	13:55:00	3.59375	579.31	471.558	107.752	109.293			53	3.325	449.757	432.303	17.454	42.2435	14.3172															13:52:00	53	3.6125	740.366	608.217	132.149	145.049	86.1112
53.1667	14:05:00	3.60069	584.424	471.25	113.174	109.194			53.1667	3.33194	455.548	430.111	25.4373	46.2131	20.2417															14:02:00	53.1667	3.61944	737.087	607.699	129.388	146.762	89.8379
53.3333	14:15:00	3.60764	579.739	470.999	108.74	108.399			53.3333	3.33889	454.449	427.972	26.4774	49.7424	26.1199															14:12:00	53.3333	3.62639	741.278	607.209	134.069	148.991	93.3783
53.5	14:25:00	3.61458	578.756	470.723	108.033	108.028			53.5	3.34583	457.659	425.829	31.8305	53.7481	31.9387															14:22:00	53.5	3.63333	748.492	606.798	141.694	150.526	96.725
53.6667	14:35:00	3.62153	577.983	470.509	107.474	107.459			53.6667	3.35278	458.638	423.737	34.9012	56.9615	37.685															14:32:00	53.6667	3.64028	750.714	606.403	144.311	151.373	99.8711
53.8333	14:45:00	3.62847	580.791	470.252	110.539	106.862			53.8333	3.35972	463.364	421.641	41.7229	60.3222	43.3459															14:42:00	53.8333	3.64722	748.307	605.985	142.322	152.155	102.81
54	14:55:00	3.63542	585.312	470.007	115.305	105.411			54	3.36667	467.215	419.626	47.589	63.0176	48.9088															14:52:00	54	3.65417	758.957	605.668	153.289	153.151	105.536
54.1667	15:05:00	3.64236	576.213	469.871	106.342	103.857			54.1667	3.37361	470.382	417.597	52.7851	65.5556	54.3612															15:02:00	54.1667	3.66111	758.187	605.371	152.816	153.096	108.043
54.3333	15:15:00	3.64931	579.968	469.763	110.205	102.754			54.3333	3.38056	466.274	415.642	50.6318	67.9944	59.6909															15:12:00	54.3333	3.66806	754.956	605.123	149.833	152.616	110.326
54.5	15:25:00	3.65625	578.639	469.703	108.936	100.878			54.5	3.3875	471.88	413.721	58.159	70.668	64.8859															15:22:00	54.5	3.675	757.802	604.92	152.882	152.861	112.381
54.6667	15:35:00	3.66319	579.29	469.643	109.647	99.2569			54.6667	3.39444	469.198	411.836	57.3617	72.6212	69.9346															15:32:00	54.6667	3.68194	755.336	604.799	150.537	152.459	114.202
54.8333	15:45:00	3.67014	574.983	469.609	105.374	97.3248			54.8333	3.40139	472.563	409.991	62.5717	74.6458	74.8258															15:42:00	54.8333	3.68889	761.999	604.703	157.296	151.432	115.786
55	15:55:00	3.67708	576.154	469.591	106.563	95.6092			55	3.40833	473.306	408.217	65.0891	76.0808	79.5484															15:52:00	55	3.69583	757.349	604.643	152.706	150.165	117.131
55.1667	16:05:00	3.68403	573.231	469.597	103.634	93.2803			55.1667	3.41528	474.29	406.5	67.7899	77.4872	84.0919															16:02:00	55.1667	3.70278	760.725	604.583	156.142	149.11	118.233
55.3333	16:15:00	3.69097	573.906	469.626	104.28	91.1005			55.3333	3.42222	479.354	404.808	74.5456	78.5725	88.4461															16:12:00	55.3333	3.70972	757.148	604.657	152.491	147.344	119.089
55.5	16:25:00	3.69792	570.868	469.664	101.204	88.6875			55.5	3.42917	473.52	403.13	70.3905	79.0519	92.6012															16:22:00	55.5	3.71667	756.592	604.735	151.857	145.631	119.699
55.6667	16:35:00	3.70486	570.041	469.725	100.316	86.2711			55.6667	3.43611	476.758	401.528	75.2297	79.8174	96.5479															16:32:00	55.6667	3.72361	758.488	604.792	153.696	143.816	120.061
55.8333	16:45:00	3.71181	562.952	469.823	93.1291	83.5543			55.8333	3.44306	474.076	400.007	74.0686	79.9905	100.277															16:42:00	55.8333	3.73056	759.184	604.91	154.274	141.372	120.174
56	16:55:00	3.71875	566.574	469.914	96.6599	81.0507			56	3.45	476.529	398.484	78.0451	80.1216	103.781															16:52:00	56	3.7375	757.697	605.077	152.62	138.943	120.037
56.1667	17:05:00	3.72569	563.194	470.098	93.0961	77.6617			56.1667	3.45694	479.054	397.004	82.0499	79.8065	107.052															17:02:00	56.1667	3.74444	752.314	605.249	147.065	136.028	119.652
56.3333	17:15:00	3.73264	557.958	470.263	87.6949	74.4896			56.3333	3.46389	478.255	395.54	82.7148	79.4054	110.082															17:12:00	56.3333	3.75139	758.255	605.483	152.772	133.254	119.019
56.5	17:25:00	3.73958	559.958	470.473	89.4852	71.7879			56.5	3.47083	475.759	394.161	81.5978	78.2174	112.864															17:22:00	56.5	3.75833	753.847	605.796	148.051	129.923	118.139
56.6667	17:35:00	3.74653	557.158	470.696	86.4617	68.2877			56.6667	3.47778	474.49	392.833	81.657	77.1879	115.393															17:32:00	56.6667	3.76528	744.343	606.127	138.216	126.84	117.014
56.8333	17:45:00	3.75347	555.709	470.923	84.7865	64.8448			56.8333	3.48472	471.337	391.545	79.7916	76.3647	117.662															17:42:00	56.8333	3.77222	748.526	606.432	142.094	123.475	115.647
57	17:55:00	3.76042	549.831	471.214	78.6172	60.9096			57	3.49167	472.293	390.327	81.9657	75.402	119.667															17:52:00	57	3.77917	746.896	606.849	140.047	119.077	114.04
57.1667	18:05:00	3.76736	548.985	471.509	77.4759	57.7156			57.1667	3.49861	469.911	389.098	80.8131	74.4699	121.402															18:02:00	57.1667	3.78611	742.219	607.274	134.945	115.048	112.196
57.3333	18:15:00	3.77431	547.189	471.865	75.3238	53.7505			57.3333	3.50556	468.285	387.987	80.2984	72.7024	122.865															18:12:00	57.3333	3.79306	739.659	607.727	131.932	110.492	110.12
57.5	18:25:00	3.78125	544.403	472.195	72.2077	49.4187			57.5	3.5125	466.479	386.902	79.5765	71.2609	124.052															18:22:00	57.5	3.8	738.37	608.286	130.084	105.898	107.815
57.6667	18:35:00	3.78819	540.283	472.57	67.7134	45.1527			57.6667	3.51944	463.193	385.885	77.3079	68.9829	124.959															18:32:00	57.6667	3.80694	733.132	608.765	124.367	101.186	105.287
57.8333	18:45:00	3.79514	536.035	472.949	63.0861	41.3128			57.8333	3.52639	460.511	384.87	75.6411	66.8651	125.586															18:42:00	57.8333	3.81389	734.475	609.351	125.124	96.3772	102.541
58	18:55:00	3.80208	529.377	473.385	55.9923	36.9101			58	3.53333	458.158	383.894	74.2645	64.7035	125.931															18:52:00	58	3.82083	727.549	609.91	117.639	91.1902	99.5822
58.1667	19:05:00	3.80903	528.806	473.776	55.0303	33.005			58.1667	3.54028	460.212	382.976	77.2365	62.2241	125.993															19:02:00	58.1667	3.82778	724.312	610.537	113.775	85.8258	96.4168
58.3333	19:15:00	3.81597	529.476	474.201	55.2749	29.487			58.3333	3.54722	450.583	382.125	68.4583	59.0389	125.771															19:12:00	58.3333	3.83472	723.992	611.185	112.807	79.9588	93.0515
58.5	19:25:00	3.82292	522.144	474.661	47.4826	25.1463			58.5	3.55417	450.556	381.312	69.2438	56.4738	125.267															19:22:00	58.5	3.84167	722.887	611.836	111.051	74.3104	89.4932
58.6667	19:35:00	3.82986	520.233	475.086	45.1472	20.6561			58.6667	3.56111	452.267	380.488	71.7793	53.9564	124.482															19:32:00	58.6667	3.84861	710.295	612.465	97.8302	67.5879	85.7492
58.8333	19:45:00	3.83681	513.097	475.533	37.5635	16.1986			58.8333	3.56806	447.969	379.73	68.2387	50.4004	123.416															19:42:00	58.8333	3.85556	702.554	613.236	89.3179	61.9178	81.8274
59	19:55:00	3.84375	516.292	476.002	40.2898	11.8011			59	3.575	449.814	379.033	70.7808	47.358	122.073															19:52:00	59	3.8625	705.65	613.94	91.7098	56.0504	77.7359
59.1667	20:05:00	3.85069	506.413	476.518	29.8946	7.31601			59.1667	3.58194	437.961	378.358	59.6026	43.3483	120.456															20:02:00	59.1667	3.86944	694.955	614.693	80.2621	49.6925	73.4831
59.3333	20:15:00	3.85764	500.428	477.085	23.3426	3.03491			59.3333	3.58889	440.771	377.77	63.0005	39.7117	118.568															20:12:00	59.3333	3.87639	692.256	615.442	76.8145	43.8117	69.0778
59.5	20:25:00	3.86458	498.66	477.645	21.0152	-0.784194			59.5	3.59583	429.417	377.176	52.2408	35.5162	116.414															20:22:00	59.5	3.88333	689.782	616.242	73.5404	37.6553	64.5292
59.6667	20:35:00	3.87153	499.814	478.179	21.6345	-4.78155			59.6667	3.60278	428.518	376.624	51.894	31.9595	113.997															20:32:00	59.6667	3.89028	683.687	617.031	66.6558	31.1618	59.8466
59.8333	20:45:00	3.87847	488.998	478.744	10.2538	-9.61652			59.8333	3.60972	425.823	376.121	49.7018	27.9039	111.325															20:42:00	59.8333	3.89722	680.687	617.807	62.88	25.1338	55.0398
60	20:55:00	3.88542	488.44	479.309	9.13115	-13.3473			60	3.61667	420.189	375.677	44.5119	23.5368	108.402															20:52:00	60	3.90417	671.947	618.681	53.2659	18.7295	50.1186
60.1667	21:05:00	3.89236	492.692	479.879	12.8135	-17.9464			60.1667	3.62361	414.241	375.227	39.014	19.4643	105.235															21:02:00	60.1667	3.91111	663.449	620.078	43.3708	11.8301	45.0934
60.3333	21:15:00	3.89931	483.675	480.488	3.18718	-23.179			60.3333	3.63056	412.472	374.795	37.6774	15.4457	101.832															21:12:00	60.3333	3.91806	666.533	621.507	45.0261	5.81822	39.9745
60.5	21:25:00	3.90625	474.687	481.086	-6.3993	-27.1475			60.5	3.6375	413.399	374.364	39.0349	11.1687	98.2															21:22:00	60.5	3.925	653.336	622.955	30.3813	-0.784535	34.7724
60.6667	21:35:00	3.91319	473.404	481.747	-8.34349	-30.5804			60.6667	3.64444	403.044	373.937	29.1074	6.49819	94.3468															21:32:00	60.6667	3.93194	654.211	624.421	29.7895	-6.8142	29.498
60.8333	21:45:00	3.92014	467.236	482.442	-15.2063	-34.274			60.8333	3.65139	405.255	373.525	31.7302	2.41447	90.2813															21:42:00	60.8333	3.93889	644.787	625.878	18.9091	-13.2401	24.1622
61	21:55:00	3.92708	469.583	483.114	-13.5314	-37.7368			61	3.65833	395.827	373.163	22.664	-2.30609	86.0127															21:52:00	61	3.94583	642.767	627.352	15.4148	-18.7984	18.7759
61.1667	22:05:00	3.93403	462.354	483.833	-21.4786	-41.4397			61.1667	3.66528	388.837	372.874	15.9634	-6.62534	81.5505															22:02:00	61.1667	3.95278	638.525	628.833	9.69245	-24.978	13.3505
61.3333	22:15:00	3.94097	462.098	484.585	-22.4866	-45.0157			61.3333	3.67222	385.186	372.531	12.655	-10.6335	76.9046															22:12:00	61.3333	3.95972	633.255	630.318	2.9373	-31.2318	7.89701
61.5	22:25:00	3.94792	458.377	485.33	-26.953	-48.8912			61.5	3.67917	381.798	372.239	9.55947	-14.6812	72.0856															22:22:00	61.5	3.96667	627.422	631.803	-4.38133	-37.5681	2.42682
61.6667	22:35:00	3.95486	449.694	486.079	-36.3851	-52.6883			61.6667	3.68611	375.159	371.931	3.22772	-18.9099	67.1041															22:32:00	61.6667	3.97361	627.628	633.308	-5.68045	-43.4306	-3.04877
61.8333	22:45:00	3.96181	452.317	486.832	-34.5151	-55.9053			61.8333	3.69306	368.968	371.672	-2.70406	-23.1968	61.9714															22:42:00	61.8333	3.98056	620.805	634.776	-13.971	-49.7315	-8.51842
62	22:55:00	3.96875	441.582	487.641	-46.0587	-59.3535			62	3.7	367.057	371.415	-4.35772	-26.8009	56.6989															22:52:00	62	3.9875	606.747	636.275	-29.5276	-55.8132	-13.9708
62.1667	23:05:00	3.97569	438.414	488.392	-49.9776	-61.8108			62.1667	3.70694	361.993	371.202	-9.20876	-30.7514	51.2985															23:02:00	62.1667	3.99444	608.961	637.733	-28.7715	-61.152	-19.3947
62.3333	23:15:00	3.98264	444.698	489.133	-44.4347	-64.1949			62.3333	3.71389	357.329	370.976	-13.6468	-34.698	45.7822															23:12:00	62.3333	4.00139	605.037	639.244	-34.2069	-66.9164	-24.7788
62.5	23:25:00	3.98958	442.299	489.893	-47.5939	-67.0682			62.5	3.72083	353.735	370.747	-17.0115	-38.8037	40.1625															23:22:00	62.5	4.00833	598.741	640.716	-41.9747	-72.7264	-30.1119
62.6667	23:35:00	3.99653	438.028	490.695	-52.6671	-69.9151			62.6667	3.72778	350.668	370.565	-19.8972	-42.4628	34.4518															23:32:00	62.6667	4.01528	594.845	642.166	-47.3212	-78.3834	-35.3832
62.8333	23:45:00	4.00347	434.658	491.418	-56.7595	-72.373			62.8333	3.73472	345.491	370.408	-24.9165	-46.0323	28.663															23:42:00	62.8333	4.02222	595.828	643.619	-47.791	-83.2946	-40.5815
63	23:55:00	4.01042	434.23	492.196	-57.9659	-74.7366			63	3.74167	341.083	370.25	-29.167	-49.6531	22.8091															23:52:00	63	4.02917	586.276	645.016	-58.7397	-89.021	-45.6963
63.1667	00:05:00	4.01736	428.516	492.907	-64.3909	-77.2569			63.1667	3.74861	337.931	370.065	-32.1343	-53.0751	16.9031															00:02:00	63.1667	4.03611	581.044	646.397	-65.3533	-94.4039	-50.7168
63.3333	00:15:00	4.02431	424.645	493.638	-68.9926	-79.181			63.3333	3.75556	333.994	369.911	-35.9171	-55.9833	10.9584															00:12:00	63.3333	4.04306	574.626	647.724	-73.098	-98.6805	-55.6327
63.5	00:25:00	4.03125	421.822	494.341	-72.5188	-80.6225			63.5	3.7625	328.574	369.76	-41.1857	-59.1594	4.9881															00:22:00	63.5	4.05	574.372	649.104	-74.7322	-102.859	-60.4339
63.6667	00:35:00	4.03819	420.111	495.1	-74.9891	-81.3618			63.6667	3.76944	321.385	369.6	-48.2151	-61.9297	-0.994279															00:32:00	63.6667	4.05694	569.111	650.402	-81.2906	-107.197	-65.1104
63.8333	00:45:00	4.04514	419.89	495.783	-75.8927	-82.4701			63.8333	3.77639	323.468	369.42	-45.9524	-64.3936	-6.97537															00:42:00	63.8333	4.06389	564.477	651.428	-86.9514	-111.086	-69.6524
64	00:55:00	4.05208	420.941	496.488	-75.5468	-83.3343			64	3.78333	317.463	369.227	-51.7642	-67.3589	-12.9418															00:52:00	64	4.07083	558.789	652.382	-93.5931	-115.085	-74.0507
64.1667	01:05:00	4.05903	418.547	497.134	-78.5869	-84.2454			64.1667	3.79028	312.385	368.953	-56.5681	-69.9457	-18.8802															01:02:00	64.1667	4.07778	556.373	654.318	-97.945	-118.636	-78.2961
64.3333	01:15:00	4.06597	418.861	497.775	-78.9141	-84.7984			64.3333	3.79722	305.859	368.774	-62.9149	-72.4858	-24.7772															01:12:00	64.3333	4.08472	552.112	656.038	-103.926	-122.061	-82.3797
64.5	01:25:00	4.07292	416.523	498.28	-81.7567	-85.3156			64.5	3.80417	307.578	368.499	-60.9209	-74.5148	-30.6196															01:22:00	64.5	4.09167	547.775	657.634	-109.859	-124.787	-86.2933
64.6667	01:35:00	4.07986	416.533	498.695	-82.1622	-85.5777			64.6667	3.81111	305.467	368.198	-62.7313	-76.7872	-36.3945															01:32:00	64.6667	4.09861	552.853	659.108	-106.255	-127.064	-90.0286
64.8333	01:45:00	4.08681	413.97	499.092	-85.122	-85.9318			64.8333	3.81806	299.548	367.915	-68.3666	-78.8049	-42.0887															01:42:00	64.8333	4.10556	543.862	660.37	-116.508	-129.936	-93.578
65	01:55:00	4.09375	411.249	499.459	-88.2098	-85.8493			65	3.825	297.361	367.591	-70.2302	-80.8111	-47.6896															01:52:00	65	4.1125	538.23	661.564	-123.334	-132.132	-96.934
65.1667	02:05:00	4.10069	412.266	499.746	-87.4804	-85.5039			65.1667	3.83194	300.19	367.223	-67.0326	-82.5443	-53.1847															02:02:00	65.1667	4.11944	545.986	662.659	-116.673	-132.98	-100.09
65.3333	02:15:00	4.10764	413.764	500.054	-86.2903	-85.1368			65.3333	3.83889	292.844	366.875	-74.0309	-84.3779	-58.5615															02:12:00	65.3333	4.12639	540.497	663.731	-123.234	-135.449	-103.039
65.5	02:25:00	4.11458	418.915	500.305	-81.39	-84.2775			65.5	3.84583	292.09	366.519	-74.4295	-86.0951	-63.8081															02:22:00	65.5	4.13333	537.906	664.695	-126.789	-137.112	-105.775
65.6667	02:35:00	4.12153	412.263	500.552	-88.2889	-83.5221			65.6667	3.85278	288.38	366.162	-77.7817	-87.2735	-68.9128															02:32:00	65.6667	4.14028	537.649	665.617	-127.968	-138.285	-108.292
65.8333	02:45:00	4.12847	414.465	500.728	-86.2632	-82.3327			65.8333	3.85972	284.272	365.808	-81.5361	-88.6652	-73.864															02:42:00	65.8333	4.14722	531.501	666.439	-134.938	-139.178	-110.586
66	02:55:00	4.13542	414.445	500.926	-86.4806	-81.2333			66	3.86667	282.646	365.452	-82.8055	-89.55	-78.6507															02:52:00	66	4.15417	531.016	667.213	-136.197	-139.589	-112.651
66.1667	03:05:00	4.14236	415.905	501.127	-85.2224	-79.7013			66.1667	3.87361	278.01	365.059	-87.0493	-89.9862	-83.2622															03:02:00	66.1667	4.16111	528.878	667.923	-139.045	-139.796	-114.484
66.3333	03:15:00	4.14931	416.09	501.211	-85.1207	-78.2448			66.3333	3.88056	277.397	364.66	-87.2626	-90.2307	-87.6881															03:12:00	66.3333	4.16806	531.929	668.577	-136.648	-139.554	-116.08
66.5	03:25:00	4.15625	416.39	501.291	-84.9014	-76.6809			66.5	3.8875	276.099	364.289	-88.19	-90.4091	-91.9185															03:22:00	66.5	4.175	532	669.18	-137.18	-139.819	-117.436
66.6667	03:35:00	4.16319	414.978	501.39	-86.4125	-74.5576			66.6667	3.89444	276.983	363.927	-86.9436	-90.5927	-95.944															03:32:00	66.6667	4.18194	529.106	669.825	-140.719	-140.083	-118.549
66.8333	03:45:00	4.17014	417.322	501.454	-84.132	-72.4341			66.8333	3.90139	271.064	363.506	-92.4418	-90.7507	-99.7556															03:42:00	66.8333	4.18889	527.494	670.356	-142.862	-140.012	-119.417
67	03:55:00	4.17708	417.459	501.524	-84.065	-69.7537			67	3.90833	272.048	363.076	-91.0276	-90.3515	-103.345															03:52:00	67	4.19583	537.391	670.895	-133.504	-139.656	-120.039
67.1667	04:05:00	4.18403	418.514	501.589	-83.0748	-66.5673			67.1667	3.91528	273.645	362.682	-89.0365	-90.0606	-106.703															04:02:00	67.1667	4.20278	525.099	671.399	-146.3	-140.534	-120.412
67.3333	04:15:00	4.19097	425.646	501.625	-75.9791	-63.5343			67.3333	3.92222	267.64	362.277	-94.6373	-89.8013	-109.824															04:12:00	67.3333	4.20972	528.677	671.876	-143.199	-139.574	-120.537
67.5	04:25:00	4.19792	429.302	501.626	-72.3241	-60.2598			67.5	3.92917	273.217	361.787	-88.5697	-88.5398	-112.699															04:22:00	67.5	4.21667	531.387	672.253	-140.866	-138.849	-120.412
67.6667	04:35:00	4.20486	427.539	501.556	-74.0167	-56.8702			67.6667	3.93611	266.785	361.268	-94.4828	-88.3036	-115.323															04:32:00	67.6667	4.22361	534.053	672.729	-138.676	-138.344	-120.039
67.8333	04:45:00	4.21181	428.476	501.546	-73.0699	-52.7619			67.8333	3.94306	268.596	360.749	-92.1529	-87.3131	-117.689															04:42:00	67.8333	4.23056	533.354	673.226	-139.872	-138.234	-119.417
68	04:55:00	4.21875	433.382	501.479	-68.0967	-48.7772			68	3.95	272.176	360.216	-88.0402	-86.1661	-119.793															04:52:00	68	4.2375	534.963	673.646	-138.683	-137.414	-118.549
68.1667	05:05:00	4.22569	433.712	501.456	-67.744	-44.7813			68.1667	3.95694	269.709	359.693	-89.9838	-85.2033	-121.63															05:02:00	68.1667	4.24444	537.943	674.089	-136.146	-136.146	-117.436
68.3333	05:15:00	4.23264	434.967	501.322	-66.3546	-40.0698			68.3333	3.96389	269.737	359.14	-89.4035	-84.0935	-123.194														light pulse	05:12:00	68.3333	4.25833		674.494			-116.08
68.5	05:25:00	4.23958	441.823	501.244	-59.4213	-35.4314			68.5	3.97083	268.168	358.561	-90.393	-82.7108	-124.484															05:22:00	68.5	4.26528		674.856			-114.484
68.6667	05:35:00	4.24653	440.224	501.154	-60.9304	-31.2554			68.6667	3.97778	269.081	357.921	-88.8395	-81.2328	-125.496															05:32:00	68.6667	4.27222		675.288			-112.651
68.8333	05:45:00	4.25347	449.112	501.08	-51.9677	-26.2955			68.8333	3.98472	269.609	357.26	-87.6508	-79.9525	-126.228															05:42:00	68.8333	4.27917		675.68			-110.586
69	05:55:00	4.26042	455.091	500.919	-45.8276	-21.3797			69	3.99167	269.01	356.548	-87.5376	-78.4539	-126.678															05:52:00	69	4.28611		676.162			-108.292
69.1667	06:05:00	4.26736	454.121	500.801	-46.6796	-17.4901			69.1667	3.99861	269.908	355.833	-85.925	-76.4727	-126.846															06:02:00	69.1667	4.29306		676.607			-105.775
69.3333	06:15:00	4.27431	464.023	500.707	-36.6845	-12.6677			69.3333	4.00556	275.585	355.084	-79.4993	-74.4289	-126.73															06:12:00	69.3333	4.3		677.047			-103.039
69.5	06:25:00	4.28125	468.927	500.576	-31.6494	-8.70828			69.5	4.0125	268.582	354.317	-85.7352	-72.8971	-126.331															06:22:00	69.5	4.30694		677.447			-100.09
69.6667	06:35:00	4.28819	475.716	500.433	-24.7174	-4.83046			69.6667	4.01944	270.907	353.503	-82.5964	-70.3825	-125.65															06:32:00	69.6667	4.31389		677.931			-96.9337
69.8333	06:45:00	4.29514	474.995	500.248	-25.2534	-1.31196			69.8333	4.02639	274.259	352.648	-78.3895	-68.0434	-124.689															06:42:00	69.8333	4.32083		678.355			-93.5777
70	06:55:00	4.30208	479.976	500.122	-20.1458	3.09502			70	4.03333	275.271	351.757	-76.4855	-65.7078	-123.449															06:52:00	70	4.32778		678.834			-90.0283
70.1667	07:05:00	4.30903	488.717	499.923	-11.2062	7.13289			70.1667	4.04028	274.216	350.882	-76.6664	-62.9806	-121.934															07:02:00	70.1667	4.33472		679.315			-86.293
70.3333	07:15:00	4.31597	489.06	499.753	-10.6931	11.0372			70.3333	4.04722	277.14	349.952	-72.8116	-60.0272	-120.146															07:12:00	70.3333	4.34167		679.834			-82.3794
70.5	07:25:00	4.32292	490.259	499.569	-9.30974	14.4955			70.5	4.05417	276.37	349.027	-72.6572	-57.6381	-118.09															07:22:00	70.5	4.34861		680.358			-78.2957
70.6667	07:35:00	4.32986	497.972	499.383	-1.41087	18.4824			70.6667	4.06111	274.587	348.062	-73.4751	-54.4796	-115.771															07:32:00	70.6667	4.35556		680.931			-74.0503
70.8333	07:45:00	4.33681	506.241	499.22	7.02122	21.929			70.8333	4.06806	277.408	347.076	-69.6679	-51.4969	-113.194															07:42:00	70.8333	4.3625		681.516			-69.652
71	07:55:00	4.34375	499.914	499.066	0.847819	25.0049			71	4.075	282.303	346.066	-63.7633	-48.4198	-110.363															07:52:00	71	4.36944		682.042			-65.11
71.1667	08:05:00	4.35069	510.075	498.886	11.1893	28.8336			71.1667	4.08194	283.601	345	-61.399	-45.5703	-107.287															08:02:00	71.1667	4.37639		682.669			-60.4335
71.3333	08:15:00	4.35764	509.519	498.691	10.8283	31.9114			71.3333	4.08889	282.845	343.964	-61.1185	-42.7909	-103.971															08:12:00	71.3333	4.38333		683.325			-55.6323
71.5	08:25:00	4.36458	513.398	498.514	14.8844	35.1712			71.5	4.09583	287.324	342.884	-55.5599	-40.1414	-100.423															08:22:00	71.5	4.39028		683.992			-50.7164
71.6667	08:35:00	4.37153	515.85	498.345	17.5046	38.5024			71.6667	4.10278	287.281	341.809	-54.5275	-37.6415	-96.6515															08:32:00	71.6667	4.39722		684.646			-45.6958
71.8333	08:45:00	4.37847	525.775	498.145	27.6303	42.0098			71.8333	4.10972	290.334	340.695	-50.3612	-34.8454	-92.6641															08:42:00	71.8333	4.40417		685.341			-40.5811
72	08:55:00	4.38542	526.232	497.923	28.3087	44.7937			72	4.11667	295.782	339.542	-43.7602	-32.0728	-88.4701															08:52:00	72	4.41111		686.07			-35.3827
72.1667	09:05:00	4.39236	533.376	497.73	35.646	47.7473			72.1667	4.12361	297.152	338.377	-41.2245	-29.4643	-84.079															09:02:00	72.1667	4.41806		686.708			-30.1115
72.3333	09:15:00	4.39931	528.379	497.573	30.8057	50.467			72.3333	4.13056	294.399	338.542	-44.1427	-27.1096	-79.5004															09:12:00	72.3333	4.43194	782.096	687.379	94.7169	61.7426	-24.7783
72.5	09:25:00	4.40625	535.929	497.395	38.5336	53.7013			72.5	4.1375	303.499	338.255	-34.7556	-24.269	-74.7447															09:22:00	72.5	4.43889	768.86	688.103	80.7567	58.5574	-19.3942
72.6667	09:35:00	4.41319	537.169	497.221	39.9481	55.6736			72.6667	4.14444	300.204	337.887	-37.6829	-22.1916	-69.8225															09:32:00	72.6667	4.44583	755.627	688.82	66.8067	56.0765	-13.9704
72.8333	09:45:00	4.42014	540.991	497.059	43.9322	58.051			72.8333	4.15139	304.725	337.468	-32.7429	-19.3969	-64.7448															09:42:00	72.8333	4.45278	753.922	689.539	64.3831	54.6414	-8.51796
73	09:55:00	4.42708	543.647	496.855	46.7919	60.0827			73	4.15833	307.464	337.033	-29.5693	-16.4589	-59.5231															09:52:00	73	4.45972	748.797	690.25	58.5467	54.1007	-3.0483
73.1667	10:05:00	4.43403	544.823	496.7	48.123	62.1689			73.1667	4.16528	308.562	336.607	-28.0453	-13.7702	-54.169															10:02:00	73.1667	4.46667	744.943	690.971	53.9722	53.9335	2.42729
73.3333	10:15:00	4.44097	546.478	496.532	49.9455	64.2298			73.3333	4.17222	306.822	336.147	-29.3253	-11.3721	-48.6945															10:12:00	73.3333	4.47361	744.886	691.711	53.1749	54.4694	7.89748
73.5	10:25:00	4.44792	551.212	496.353	54.8589	66.3045			73.5	4.17917	310.117	335.677	-25.5605	-8.29659	-43.1118															10:22:00	73.5	4.48056	748.069	692.448	55.6212	54.6972	13.3509
73.6667	10:35:00	4.45486	555.793	496.2	59.5932	67.8631			73.6667	4.18611	314.254	335.228	-20.974	-5.36582	-37.4336															10:32:00	73.6667	4.4875	743.327	693.134	50.1933	54.9959	18.7764
73.8333	10:45:00	4.46181	557.107	496.069	61.0376	69.0453			73.8333	4.19306	317.677	334.768	-17.091	-2.89906	-31.6724															10:42:00	73.8333	4.49444	751.153	693.825	57.3282	55.6969	24.1626
74	10:55:00	4.46875	559.719	495.967	63.7524	69.8411			74	4.2	321.799	334.256	-12.4572	-0.522896	-25.8413															10:52:00	74	4.50139	742.586	694.531	48.0546	56.4469	29.4985
74.1667	11:05:00	4.47569	564.121	495.839	68.2815	70.9359			74.1667	4.20694	320.843	333.812	-12.9691	1.97159	-19.9531															11:02:00	74.1667	4.50833	752.576	695.219	57.357	58.3668	34.7729
74.3333	11:15:00	4.48264	565.349	495.731	69.6176	71.3113			74.3333	4.21389	323.24	333.295	-10.0553	4.52977	-14.0213															11:12:00	74.3333	4.51528	752.447	695.953	56.4935	59.1831	39.9749
74.5	11:25:00	4.48958	557.84	495.639	62.2006	71.8503			74.5	4.22083	322.94	332.766	-9.82628	5.85569	-8.05897															11:22:00	74.5	4.52222	747.695	696.709	50.9863	60.6036	45.0938
74.6667	11:35:00	4.49653	564.05	495.572	68.4777	72.1587			74.6667	4.22778	328.075	332.222	-4.14677	7.42388	-2.07955															11:32:00	74.6667	4.52917	747.125	697.54	49.5852	62.4612	50.1191
74.8333	11:45:00	4.50347	563.779	495.466	68.3127	72.7289			74.8333	4.23472	334.152	331.639	2.51315	8.70951	3.90359															11:42:00	74.8333	4.53611	756.186	698.291	57.8951	64.4707	55.0402
75	11:55:00	4.51042	567.248	495.423	71.8255	73.0123			75	4.24167	333.823	331.127	2.69567	9.48405	9.87704															11:52:00	75	4.54306	755.529	698.989	56.5401	66.2065	59.847
75.1667	12:05:00	4.51736	568.261	495.406	72.8548	73.1115			75.1667	4.24861	331.298	330.566	0.731605	10.4538	15.8274															12:02:00	75.1667	4.55	760.17	699.767	60.4033	68.1165	64.5296
75.3333	12:15:00	4.52431	570.184	495.342	74.8416	72.5091			75.3333	4.25556	337.709	330.128	7.58076	12.0742	21.7414															12:12:00	75.3333	4.55694	756.416	700.507	55.9088	70.2629	69.0782
75.5	12:25:00	4.53125	568.804	495.242	73.5623	71.8589			75.5	4.2625	339.243	329.634	9.60873	12.9729	27.6058															12:22:00	75.5	4.56389	760.398	701.193	59.2047	72.7044	73.4835
75.6667	12:35:00	4.53819	569.032	495.253	73.7788	71.52			75.6667	4.26944	337.731	329.104	8.62703	13.8139	33.4073															12:32:00	75.6667	4.57083	760.526	701.92	58.6058	75.3689	77.7363
75.8333	12:45:00	4.54514	565.853	495.266	70.5871	70.6339			75.8333	4.27639	340.043	328.62	11.423	15.5429	39.1331															12:42:00	75.8333	4.57778	769.005	702.677	66.3283	77.8002	81.8278
76	12:55:00	4.55208	572.126	495.236	76.8904	70.0872			76	4.28333	345.565	328.088	17.4766	17.6028	44.7703															12:52:00	76	4.58472	774.594	703.5	71.0938	80.174	85.7496
76.1667	13:05:00	4.55903	568.027	495.241	72.7859	68.8708			76.1667	4.29028	345.319	327.59	17.729	17.729	50.3063															13:02:00	76.1667	4.59167	771.324	704.172	67.1522	82.374	89.4935
76.3333	13:15:00	4.56597	571.355	495.268	76.0866	67.9278		light pulse	76.3333	4.29722		327.088			55.7286															13:12:00	76.3333	4.59861	778.488	704.948	73.5398	85.3222	93.0518
76.5	13:25:00	4.57292	561.215	495.314	65.901	66.1472			76.5	4.30417		326.61			61.0252															13:22:00	76.5	4.60556	778.93	705.653	73.2772	87.4412	96.4171
76.6667	13:35:00	4.57986	570.727	495.407	75.3199	65.4326			76.6667	4.31111		326.135			66.1841															13:32:00	76.6667	4.6125	780.147	706.448	73.6989	90.1268	99.5825
76.8333	13:45:00	4.58681	567.17	495.456	71.7136	63.8008			76.8333	4.31806		325.754			71.1938															13:42:00	76.8333	4.61944	785.906	707.181	78.7254	92.5734	102.541
77	13:55:00	4.59375	568.556	495.54	73.0163	62.0743			77	4.325		325.419			76.0432															13:52:00	77	4.62639	787.414	707.954	79.4596	95.5822	105.288
77.1667	14:05:00	4.60069	561.226	495.6	65.6257	60.5898			77.1667	4.33194		325.075			80.7212															14:02:00	77.1667	4.63333	794.895	708.735	86.1604	98.1961	107.816
77.3333	14:15:00	4.60764	562.743	495.704	67.0392	59.5705			77.3333	4.33889		324.763			85.2175															14:12:00	77.3333	4.64028	794.672	709.466	85.2063	99.8928	110.12
77.5	14:25:00	4.61458	565.35	495.854	69.4958	58.1439			77.5	4.34583		324.474			89.5219															14:22:00	77.5	4.64722	801.319	710.14	91.179	102.315	112.196
77.6667	14:35:00	4.62153	559.101	495.956	63.1451	56.0576			77.6667	4.35278		324.213			93.6249															14:32:00	77.6667	4.65417	798.632	710.851	87.7812	104.422	114.04
77.8333	14:45:00	4.62847	560.209	496.182	64.0267	54.6209			77.8333	4.35972		323.932			97.5173															14:42:00	77.8333	4.66111	806.43	711.616	94.8145	107.02	115.647
78	14:55:00	4.63542	558.669	496.376	62.2934	52.6012			78	4.36667		323.731			101.19															14:52:00	78	4.66806	809.853	712.36	97.4931	108.893	117.014
78.1667	15:05:00	4.64236	557.982	496.512	61.4703	50.6098			78.1667	4.37361		323.5			104.636															15:02:00	78.1667	4.675	815.614	713.084	102.53	110.766	118.139
78.3333	15:15:00	4.64931	551.371	496.652	54.7192	48.1312			78.3333	4.38056		323.346			107.846															15:12:00	78.3333	4.68194	812.771	713.803	98.968	112.051	119.019
78.5	15:25:00	4.65625	554.145	496.82	57.3255	46.0898			78.5	4.3875		323.16			110.813															15:22:00	78.5	4.68889	820.027	714.522	105.505	113.155	119.652
78.6667	15:35:00	4.66319	552.739	497	55.739	44.4112			78.6667	4.39444		322.977			113.531															15:32:00	78.6667	4.69583	818.284	715.226	103.058	113.615	120.037
78.8333	15:45:00	4.67014	548.218	497.222	50.996	42.3466			78.8333	4.40139		322.859			115.995															15:42:00	78.8333	4.70278	830.739	715.908	114.831	113.958	120.174
79	15:55:00	4.67708	552.668	497.466	55.202	40.5642			79	4.40833		322.707			118.197															15:52:00	79	4.70972	827.469	716.643	110.826	113.533	120.061
79.1667	16:05:00	4.68403	551.113	497.719	53.3943	38.0571			79.1667	4.41528		322.584			120.134															16:02:00	79.1667	4.71667	823.94	717.418	106.522	113.26	119.699
79.3333	16:15:00	4.69097	547.918	497.998	49.9198	35.098			79.3333	4.42222		322.493			121.8															16:12:00	79.3333	4.72361	832.395	718.117	114.278	112.82	119.089
79.5	16:25:00	4.69792	542.783	498.324	44.4595	32.8325			79.5	4.42917		322.432			123.193															16:22:00	79.5	4.7375	835.304	718.844	116.46	111.547	118.233
79.6667	16:35:00	4.70486	544.538	498.633	45.9053	30.6081			79.6667	4.43611		322.305			124.309															16:32:00	79.6667	4.74444	838.529	719.571	118.958	110.12	117.131
79.8333	16:45:00	4.71181	538.733	498.942	39.7905	27.7422			79.8333	4.44306		322.225			125.146															16:42:00	79.8333	4.75139	837.623	720.339	117.284	107.946	115.786
80	16:55:00	4.71875	537.677	499.28	38.3968	25.3097			80	4.45		322.184			125.701															16:52:00	80	4.75833	841.076	721.105	119.971	105.449	114.202
80.1667	17:05:00	4.72569	531.316	499.59	31.7262	22.6784			80.1667	4.45694		322.163			125.974															17:02:00	80.1667	4.76528	839.829	721.876	117.953	102.131	112.38
80.3333	17:15:00	4.73958	530.114	499.892	30.2224	20.8504			80.3333	4.46389		322.137			125.963															17:12:00	80.3333	4.77222	834.843	722.622	112.221	98.7981	110.326
80.5	17:25:00	4.74653	537.4	500.217	37.1833	18.8705			80.5	4.47083	495.418	322.112	173.306	98.3571	125.67															17:22:00	80.5	4.77917	834.324	723.31	111.014	95.6593	108.043
80.6667	17:35:00	4.75347	531.536	500.572	30.9638	15.8891			80.6667	4.47778	440.319	322.164	118.155	89.4355	125.094															17:42:00	80.6667	4.78611	831.246	724.071	107.175	92.9318	105.536
80.8333	17:45:00	4.76042	530.588	500.981	29.6068	13.4212			80.8333	4.48472	427.584	322.18	105.404	85.1174	124.237															17:52:00	80.8333	4.79306	834.573	724.842	109.731	89.614	102.81
81	17:55:00	4.76736	526.486	501.37	25.1164	10.7318			81	4.49167	422.431	322.161	100.27	81.3386	123.101															18:02:00	81	4.8	833.124	725.575	107.549	86.1352	99.8709
81.1667	18:05:00	4.77431	519.643	501.757	17.8856	8.17195			81.1667	4.49861	418.191	322.165	96.0262	77.7475	121.688															18:12:00	81.1667	4.80694	827.591	726.347	101.244	82.2241	96.7247
81.3333	18:15:00	4.78125	524.857	502.124	22.7335	6.10097			81.3333	4.50556	417.59	322.215	95.3747	74.217	120.001															18:22:00	81.3333	4.81389	826.111	727.108	99.0033	77.3483	93.378
81.5	18:25:00	4.78819	520.286	502.519	17.7668	3.42168			81.5	4.5125	411.746	322.229	89.5168	70.4766	118.045															18:32:00	81.5	4.82083	827.211	727.868	99.3425	73.1646	89.8376
81.6667	18:35:00	4.79514	514.444	502.93	11.5143	0.402502			81.6667	4.51944	407.284	322.323	84.9609	67.4826	115.824															18:42:00	81.6667	4.82778	821.536	728.667	92.8689	68.3061	86.1109
81.8333	18:45:00	4.80208	513.971	503.37	10.6012	-2.481			81.8333	4.52639	407.027	322.405	84.6218	64.2262	113.342															18:52:00	81.8333	4.83472	816.781	729.462	87.3193	62.8678	82.2056
82	18:55:00	4.80903	510.588	503.768	6.82017	-4.88153			82	4.53333	403.415	322.508	80.9066	60.4028	110.605															19:02:00	82	4.84167	810.486	730.338	80.1475	57.9816	78.1297
82.1667	19:05:00	4.81597	514.015	504.224	9.79055	-7.03695			82.1667	4.54028	399.309	322.591	76.7185	56.8648	107.62															19:12:00	82.1667	4.84861	809.099	731.138	77.9612	53.1865	73.8918
82.3333	19:15:00	4.82292	511.162	504.698	6.46436	-9.64428			82.3333	4.54722	397.733	322.707	75.0256	52.6938	104.392															19:22:00	82.3333	4.85556	806.501	731.945	74.5561	48.6037	69.5005
82.5	19:25:00	4.82986	506.577	505.171	1.4059	-12.3323			82.5	4.55417	389.056	322.81	66.2456	48.8305	100.93															19:32:00	82.5	4.8625	811.029	732.745	78.2842	43.1059	64.965
82.6667	19:35:00	4.83681	506.991	505.642	1.34862	-15.1242			82.6667	4.56111	389.313	322.975	66.3382	45.7245	97.2407															19:42:00	82.6667	4.86944	800.917	733.556	67.3613	37.3078	60.2947
82.8333	19:45:00	4.84375	503.438	506.104	-2.66607	-17.8317			82.8333	4.56806	383.173	323.115	60.0582	41.979	93.3327															19:52:00	82.8333	4.87639	802.288	734.304	67.9842	31.8395	55.4992
83	19:55:00	4.85069	501.027	506.628	-5.60149	-20.1837			83	4.575	380.446	323.269	57.1768	38.9471	89.2147															20:02:00	83	4.88333	795.79	735.174	60.6158	26.4994	50.5885
83.1667	20:05:00	4.85764	500.107	507.073	-6.96611	-22.6572			83.1667	4.58194	377.09	323.43	53.6599	36.2835	84.8959															20:12:00	83.1667	4.89028	778.712	735.976	42.7359	21.0316	45.5726
83.3333	20:15:00	4.86458	498.08	507.498	-9.41792	-25.2428			83.3333	4.58889	374.02	323.53	50.49	33.7641	80.3861															20:22:00	83.3333	4.89722	785.591	736.793	48.7984	17.1673	40.4621
83.5	20:25:00	4.87153	489.469	507.932	-18.4634	-27.9481			83.5	4.59583	377.276	323.687	53.5888	31.1124	75.6952															20:32:00	83.5	4.90417	778.636	737.595	41.0406	12.4726	35.2674
83.6667	20:35:00	4.87847	485.314	508.402	-23.0878	-29.7202			83.6667	4.60278	369.736	323.852	45.8839	28.2068	70.8338															20:42:00	83.6667	4.91111	766.025	738.416	27.6093	7.4936	29.9994
83.8333	20:45:00	4.88542	490.654	508.859	-18.2052	-31.2975			83.8333	4.60972	362.717	323.976	38.7413	25.6127	65.8128															20:52:00	83.8333	4.91806	767.917	739.233	28.6844	3.12618	24.6689
84	20:55:00	4.89236	490.269	509.314	-19.0448	-33.6753			84	4.61667	362.599	324.149	38.4502	23.3481	60.6434															21:02:00	84	4.925	762.719	740.112	22.6069	-1.4916	19.287
84.1667	21:05:00	4.89931	488.327	509.824	-21.4974	-35.4075			84.1667	4.62361	350.975	324.307	26.6675	20.728	55.3373															21:12:00	84.1667	4.93194	762.277	739.31	22.9674	-6.19586	13.8647
84.3333	21:15:00	4.90625	484.471	510.263	-25.7922	-37.6176			84.3333	4.63056	353.164	324.498	28.666	19.4527	49.9062															21:22:00	84.3333	4.93889	747.126	738.544	8.58225	-10.9147	8.41342
84.5	21:25:00	4.91319	478.617	510.713	-32.0962	-39.6601			84.5	4.6375	353.63	324.656	28.9737	17.3023	44.3625															21:32:00	84.5	4.94583	746.498	737.791	8.70722	-14.9369	2.94433
84.6667	21:35:00	4.92014	479.967	511.108	-31.1413	-41.351			84.6667	4.64444	346.253	324.861	21.392	15.5675	38.7184															21:42:00	84.6667	4.95278	738.765	737.023	1.74152	-19.5051	-2.53124
84.8333	21:45:00	4.92708	480.644	511.535	-30.8906	-43.1642			84.8333	4.65139	348.723	325.049	23.6744	13.8642	32.9866															21:52:00	84.8333	4.95972	740.22	736.317	3.90279	-23.789	-8.00194
85	21:55:00	4.93403	476.689	511.972	-35.2829	-45.1481			85	4.65833	350.493	325.279	25.2143	11.5557	27.18															22:02:00	85	4.96667	730.667	735.665	-4.99792	-28.3058	-13.4565
85.1667	22:05:00	4.94097	474.347	512.34	-37.9934	-46.3262			85.1667	4.66528	348.866	325.439	23.4274	9.38386	21.3116															22:12:00	85.1667	4.97361	731.38	735.016	-3.63582	-33.0773	-18.8835
85.3333	22:15:00	4.94792	470.82	512.702	-41.8817	-47.5114			85.3333	4.67222	344.312	325.643	18.6688	6.73371	15.3945															22:22:00	85.3333	4.98056	726.887	734.424	-7.53745	-37.8391	-24.2718
85.5	22:25:00	4.95486	473.286	513.015	-39.7285	-48.6122			85.5	4.67917	344.613	325.891	18.7217	4.42611	9.44203															22:32:00	85.5	4.9875	715.151	733.858	-18.7074	-42.3958	-29.6103
85.6667	22:35:00	4.96181	471.343	513.358	-42.015	-49.8253			85.6667	4.68611	340.869	326.114	14.7549	1.95264	3.46742															22:42:00	85.6667	4.99444	708.543	733.343	-24.7997	-46.7931	-34.8878
85.8333	22:45:00	4.96875	466.972	513.711	-46.7391	-50.4565			85.8333	4.69306	337.874	326.308	11.5659	-0.506445	-2.5159															22:52:00	85.8333	5.00139	706.102	732.831	-26.729	-50.8247	-40.0935
86	22:55:00	4.97569	474.171	514.003	-39.8321	-50.9234			86	4.7	333.552	326.543	7.00924	-3.19613	-8.49453															23:02:00	86	5.00833	698.512	732.356	-33.8442	-55.0689	-45.2166
86.1667	23:05:00	4.98264	466.257	514.275	-48.0179	-51.885			86.1667	4.70694	338.131	326.767	11.3636	-5.55563	-14.4551															23:12:00	86.1667	5.01528	698.291	731.95	-33.6589	-58.7814	-50.2465
86.3333	23:15:00	4.98958	464.289	514.591	-50.3021	-52.0466			86.3333	4.71389	329.858	326.997	2.86121	-8.34398	-20.3842															23:22:00	86.3333	5.02222	691.87	731.554	-39.6841	-62.7003	-55.1728
86.5	23:25:00	4.99653	462.486	514.873	-52.3868	-52.3455			86.5	4.72083	335.435	327.279	8.15618	-10.7775	-26.2686															23:32:00	86.5	5.02917	685.072	731.183	-46.1109	-66.3967	-59.9852
86.6667	23:35:00	5.00347	462.171	515.072	-52.9008	-52.7745			86.6667	4.72778	328.474	327.521	0.95279	-13.5794	-32.0951															23:42:00	86.6667	5.03611	681.184	730.849	-49.6649	-70.1576	-64.6739
86.8333	23:45:00	5.01042	460.657	515.354	-54.697	-52.8943			86.8333	4.73472	323.71	327.737	-4.02708	-15.9656	-37.8506															23:52:00	86.8333	5.04306	680.27	730.57	-50.2996	-73.7679	-69.2291
87	23:55:00	5.01736	466.186	515.606	-49.4198	-52.7249			87	4.74167	327.082	327.93	-0.848303	-17.6884	-43.5224															00:02:00	87	5.05	668.057	730.312	-62.2549	-77.334	-73.6413
87.1667	00:05:00	5.02431	463.657	515.872	-52.2154	-52.591			87.1667	4.74861	319.816	328.19	-8.37443	-20.2331	-49.0975															00:12:00	87.1667	5.05694	669.286	730.064	-60.7785	-80.274	-77.9015
87.3333	00:15:00	5.03125	461.039	516.131	-55.0924	-52.3999			87.3333	4.75556	319.388	328.41	-9.02238	-22.2728	-54.5637															00:22:00	87.3333	5.06389	667.657	729.875	-62.2179	-83.0786	-82.0009
87.5	00:25:00	5.03819	462.067	516.353	-54.2858	-51.8612			87.5	4.7625	317.691	328.651	-10.9599	-24.6678	-59.9085															00:32:00	87.5	5.07083	658.203	729.678	-71.4748	-85.8345	-85.9309
87.6667	00:35:00	5.04514	466.959	516.548	-49.5892	-51.227			87.6667	4.76944	314.139	328.893	-14.7542	-26.5155	-65.1201															00:42:00	87.6667	5.07778	656.371	729.549	-73.1781	-88.1442	-89.6834
87.8333	00:45:00	5.05208	464.405	516.747	-52.3418	-51.1883			87.8333	4.77639	308.348	329.058	-20.7103	-28.7351	-70.1868															00:52:00	87.8333	5.08472	651.771	729.431	-77.6602	-90.3381	-93.2506
88	00:55:00	5.05903	465.551	516.923	-51.3717	-50.5649			88	4.78333	307.992	329.297	-21.3047	-30.0212	-75.0972															01:02:00	88	5.09167	650.937	729.331	-78.3938	-92.3054	-96.6252
88.1667	01:05:00	5.06597	467.179	517.136	-49.9568	-49.6708			88.1667	4.79028	307.436	329.533	-22.0965	-31.5275	-79.8404															01:12:00	88.1667	5.09861	648.256	728.942	-80.6857	-94.2986	-99.8002
88.3333	01:15:00	5.07292	463.45	517.338	-53.8885	-49.2804			88.3333	4.79722	303.402	329.743	-26.3409	-33.1614	-84.4057															01:22:00	88.3333	5.10556	644.653	728.693	-84.0405	-95.4688	-102.769
88.5	01:25:00	5.07986	459.982	517.517	-57.5347	-47.8531			88.5	4.80417	304.497	329.964	-25.4668	-34.7196	-88.7828															01:32:00	88.5	5.1125	637.254	728.496	-91.2424	-96.8942	-105.525
88.6667	01:35:00	5.08681	463.346	517.685	-54.3392	-45.9005			88.6667	4.81111	302.515	330.196	-27.6813	-36.1328	-92.962															01:42:00	88.6667	5.11944	635.404	728.392	-92.9881	-97.6558	-108.064
88.8333	01:45:00	5.09375	465.159	517.823	-52.6636	-44.3332			88.8333	4.81806	305.71	330.411	-24.7007	-37.4394	-96.9339															01:52:00	88.8333	5.12639	635.233	728.326	-93.0929	-98.6011	-110.379
89	01:55:00	5.10069	470.149	517.962	-47.8128	-42.7418			89	4.825	299.22	330.605	-31.3852	-38.8923	-100.69															02:02:00	89	5.13333	630.763	728.298	-97.5348	-99.5781	-112.466
89.1667	02:05:00	5.10764	468.193	518.116	-49.9229	-41.661			89.1667	4.83194	297.979	330.83	-32.8512	-39.9675	-104.221															02:12:00	89.1667	5.14028	633.905	728.339	-94.4339	-100.004	-114.321
89.3333	02:15:00	5.11458	469.604	518.231	-48.6272	-39.5659			89.3333	4.83889	293.272	331.033	-37.7613	-40.6568	-107.519															02:22:00	89.3333	5.14722	633.077	728.366	-95.2887	-100.507	-115.939
89.5	02:25:00	5.12153	471.634	518.309	-46.6751	-37.9446			89.5	4.84583	298.093	331.225	-33.1325	-41.3863	-110.578															02:32:00	89.5	5.15417	629.25	728.441	-99.1911	-101.348	-117.318
89.6667	02:35:00	5.12847	469.249	518.374	-49.125	-36.4225			89.6667	4.85278	290.034	331.424	-41.3899	-42.6551	-113.39															02:42:00	89.6667	5.16111	628.943	728.448	-99.5047	-101.511	-118.454
89.8333	02:45:00	5.13542	473.577	518.438	-44.8613	-34.7319			89.8333	4.85972	295.447	331.591	-36.1439	-43.2206	-115.949															02:52:00	89.8333	5.16806	627.336	728.604	-101.268	-101.577	-119.346
90	02:55:00	5.14236	477.817	518.46	-40.6429	-32.9016			90	4.86667	292.416	331.796	-39.3798	-44.0113	-118.249															03:02:00	90	5.175	626.365	728.678	-102.313	-101.396	-119.991
90.1667	03:05:00	5.14931	473.219	518.491	-45.272	-31.1599			90.1667	4.87361	290.291	331.994	-41.7029	-44.658	-120.286															03:12:00	90.1667	5.18194	634.091	728.819	-94.728	-101.047	-120.387
90.3333	03:15:00	5.15625	481.843	518.604	-36.7608	-29.041			90.3333	4.88056	287.177	332.217	-45.0398	-44.8496	-122.053															03:22:00	90.3333	5.18889	627.85	728.995	-101.145	-100.47	-120.536
90.5	03:25:00	5.16319	484.529	518.632	-34.103	-26.8616			90.5	4.8875	290.006	332.431	-42.4255	-44.9271	-123.549															03:32:00	90.5	5.19583	628.849	729.231	-100.382	-99.4134	-120.435
90.6667	03:35:00	5.17014	483.157	518.689	-35.5318	-25.1935			90.6667	4.89444	289.235	332.595	-43.3605	-45.0589	-124.768															03:42:00	90.6667	5.20278	625.095	729.426	-104.331	-98.1985	-120.085
90.8333	03:45:00	5.17708	485.185	518.751	-33.5663	-23.4069			90.8333	4.90139	290.634	332.77	-42.1355	-45.3816	-125.709															03:52:00	90.8333	5.20972	624.809	729.626	-104.817	-96.6684	-119.486
91	03:55:00	5.18403	483.943	518.787	-34.8438	-21.7			91	4.90833	288.708	332.995	-44.2874	-45.3239	-126.37															04:02:00	91	5.21667	627.157	729.799	-102.642	-95.3889	-118.641
91.1667	04:05:00	5.19097	494.031	518.813	-24.7823	-19.0194			91.1667	4.91528	292.017	333.139	-41.1221	-45.3306	-126.748															04:12:00	91.1667	5.22361	629.55	730.022	-100.472	-93.7967	-117.551
91.3333	04:15:00	5.19792	489.671	518.842	-29.1714	-17.1314			91.3333	4.92222	286.782	333.298	-46.5157	-45.1299	-126.843															04:22:00	91.3333	5.23056	624.9	730.279	-105.379	-91.9478	-116.218
91.5	04:25:00	5.20486	490.474	518.884	-28.4101	-14.8826			91.5	4.92917	285.113	333.472	-48.3586	-44.7273	-126.655															04:32:00	91.5	5.2375	629.37	730.519	-101.149	-89.7722	-114.645
91.6667	04:35:00	5.21181	490.108	518.945	-28.8374	-12.3796			91.6667	4.93611	285.484	333.659	-48.175	-44.3369	-126.184															04:42:00	91.6667	5.24444	630.392	730.686	-100.294	-87.4519	-112.834
91.8333	04:45:00	5.21875	496.061	518.958	-22.8974	-9.8588			91.8333	4.94306	288.223	333.856	-45.6326	-43.358	-125.432															04:52:00	91.8333	5.25139	631.783	730.881	-99.0979	-85.0352	-110.791
92	04:55:00	5.22569	499.257	519	-19.7428	-7.52811			92	4.95	286.882	334.022	-47.1398	-42.5838	-124.4															05:02:00	92	5.25833	633	731.124	-98.1244	-82.271	-108.519
92.1667	05:05:00	5.23264	499.171	519.016	-19.8452	-4.92986			92.1667	4.95694	290.305	334.307	-44.0022	-41.9111	-123.09															05:12:00	92.1667	5.26528	643.472	731.28	-87.8077	-79.6351	-106.022
92.3333	05:15:00	5.23958	508.492	519.1	-10.6082	-2.33416			92.3333	4.96389	288.622	334.592	-45.9699	-41.2098	-121.505															05:22:00	92.3333	5.27222	643.01	731.473	-88.4634	-77.5432	-103.306
92.5	05:25:00	5.24653	505.014	519.1	-14.0858	-0.725979			92.5	4.97083	290.847	334.854	-44.0073	-40.2237	-119.649															05:32:00	92.5	5.27917	645.881	731.684	-85.8032	-74.7177	-100.377
92.6667	05:35:00	5.25347	505.019	519.111	-14.0921	1.80472			92.6667	4.97778	287.909	335.141	-47.2325	-39.4397	-117.525															05:42:00	92.6667	5.28611	645.928	731.899	-85.9706	-72.0638	-97.2407
92.8333	05:45:00	5.26042	506.012	519.096	-13.0839	4.55974			92.8333	4.98472	293.971	335.415	-41.444	-38.036	-115.14															05:52:00	92.8333	5.29306	642.645	732.108	-89.4627	-69.1794	-93.9033
93	05:55:00	5.26736	516.471	519.147	-2.67615	6.92798			93	4.99167	291.332	335.699	-44.3675	-37.2953	-112.498															06:02:00	93	5.3	648.74	732.275	-83.5351	-65.6398	-90.3719
93.1667	06:05:00	5.27431	517.099	519.226	-2.12676	8.90125			93.1667	4.99861	297.294	336.008	-38.7139	-36.1883	-109.604															06:12:00	93.1667	5.30694	654.129	732.415	-78.2861	-62.022	-86.6538
93.3333	06:15:00	5.28125	517.085	519.27	-2.18542	11.309			93.3333	5.00556	294.613	336.298	-41.6846	-35.6871	-106.466															06:22:00	93.3333	5.31389	653.229	732.5	-79.2713	-58.628	-82.7568
93.5	06:25:00	5.28819	520.958	519.332	1.62597	13.8507			93.5	5.0125	292.93	336.604	-43.6737	-34.3576	-103.091															06:32:00	93.5	5.32083	659.321	732.627	-73.3062	-55.0705	-78.6888
93.6667	06:35:00	5.29514	520.761	519.349	1.41201	16.3046			93.6667	5.01944	300.432	336.86	-36.4281	-32.9095	-99.485															06:42:00	93.6667	5.32778	661.407	732.701	-71.2937	-51.3634	-74.4583
93.8333	06:45:00	5.30208	524.458	519.387	5.07094	18.5265			93.8333	5.02639	300.775	337.117	-36.3425	-31.8834	-95.6576															06:52:00	93.8333	5.33472	666.819	732.747	-65.9276	-47.9293	-70.0741
94	06:55:00	5.30903	530.822	519.386	11.4362	20.954			94	5.03333	298.35	337.417	-39.0665	-30.6118	-91.6168															07:02:00	94	5.34167	666.305	732.798	-66.4931	-44.1492	-65.5452
94.1667	07:05:00	5.31597	530.758	519.455	11.3033	22.9194			94.1667	5.04028	302.144	337.731	-35.5867	-29.4429	-87.3718															07:12:00	94.1667	5.34861	670.16	732.865	-62.7052	-40.2011	-60.8811
94.3333	07:15:00	5.32292	528.195	519.505	8.68999	25.2133			94.3333	5.04722	303.87	338.008	-34.1377	-27.7397	-82.932															07:22:00	94.3333	5.35556	678.316	732.874	-54.558	-36.366	-56.0913
94.5	07:25:00	5.32986	535.791	519.508	16.2826	27.7547			94.5	5.05417	303.67	338.269	-34.5989	-26.34	-78.3074															07:32:00	94.5	5.3625	678.916	732.872	-53.9558	-32.2723	-51.1857
94.6667	07:35:00	5.33681	538.538	519.57	18.9681	30.1623			94.6667	5.06111	308.149	338.537	-30.3884	-24.356	-73.5083															07:42:00	94.6667	5.36944	681.441	732.799	-51.358	-27.6281	-46.1746
94.8333	07:45:00	5.34375	534.906	519.571	15.335	32.1532			94.8333	5.06806	306.252	338.807	-32.5552	-22.8565	-68.5455															07:52:00	94.8333	5.37639	685.758	732.746	-46.9881	-23.674	-41.0683
95	07:55:00	5.35069	540.549	519.546	21.003	34.6427			95	5.075	307.992	339.076	-31.0836	-20.6522	-63.4302															08:02:00	95	5.38333	692.578	732.698	-40.1203	-19.0989	-35.8774
95.1667	08:05:00	5.35764	546.329	519.562	26.7667	36.5016			95.1667	5.08194	306.594	339.293	-32.6987	-18.4913	-58.1736															08:12:00	95.1667	5.39028	695.018	732.577	-37.5588	-15.0514	-30.6126
95.3333	08:15:00	5.36458	547.918	519.603	28.3148	37.9943			95.3333	5.08889	313.8	339.531	-25.7311	-16.2735	-52.7878															08:22:00	95.3333	5.39722	695.912	732.493	-36.5814	-11.0665	-25.2848
95.5	08:25:00	5.37153	550.685	519.613	31.0724	39.6661			95.5	5.09583	313.498	339.794	-26.2963	-14.4508	-47.2846															08:32:00	95.5	5.40417	703.53	732.351	-28.821	-6.31957	-19.905
95.6667	08:35:00	5.37847	547.729	519.654	28.0753	41.0294			95.6667	5.10278	315.908	340.023	-24.1148	-12.4977	-41.6764															08:42:00	95.6667	5.41111	702.086	732.17	-30.0839	-2.11209	-14.4845
95.8333	08:45:00	5.38542	553.914	519.713	34.2009	42.5707			95.8333	5.10972	319.16	340.244	-21.084	-10.4654	-35.9759															08:52:00	95.8333	5.41806	711.4	731.966	-20.5664	2.40172	-9.03429
96	08:55:00	5.39236	554.837	519.817	35.02	43.5462			96	5.11667	315.437	340.476	-25.0391	-8.31311	-30.1957															09:02:00	96	5.425	712.686	731.802	-19.116	5.962	-3.56578
96.1667	09:05:00	5.39931	558.7	519.869	38.8308	44.6591			96.1667	5.12361	325.522	340.671	-15.1491	-5.77556	-24.3488															09:12:00	96.1667	5.43194	714.977	731.661	-16.6843	10.4937	1.90974
96.3333	09:15:00	5.40625	559.071	519.885	39.1863	45.3006			96.3333	5.13056	322.455	339.796	-17.3408	-3.74385	-18.4483															09:22:00	96.3333	5.43889	726.063	731.496	-5.43319	14.6859	7.38092
96.5	09:25:00	5.41319	565.114	519.94	45.1737	46.1243			96.5	5.1375	328.531	339.321	-10.7905	-1.37756	-12.5075															09:32:00	96.5	5.44583	733.118	731.344	1.77391	18.7501	12.8365
96.6667	09:35:00	5.42014	562.829	519.97	42.8592	46.7942			96.6667	5.14444	326.492	338.887	-12.3949	0.68303	-6.53952															09:42:00	96.6667	5.45278	727.249	731.158	-3.90897	22.2472	18.265
96.8333	09:45:00	5.42708	565.257	520.048	45.2092	47.1522			96.8333	5.15139	332.397	338.5	-6.10311	3.23935	-0.557876															09:52:00	96.8333	5.45972	738.9	730.986	7.91354	26.9221	23.6554
97	09:55:00	5.43403	563.437	520.128	43.3093	47.6282			97	5.15833	332.982	338.136	-5.1537	5.2929	5.42407															10:02:00	97	5.46667	739.258	730.808	8.45015	30.8869	28.9965
97.1667	10:05:00	5.44097	564.871	520.191	44.6795	48.6092			97.1667	5.16528	331.698	337.782	-6.08411	7.35581	11.3929															10:12:00	97.1667	5.47361	740.9	730.641	10.259	34.8021	34.2772
97.3333	10:15:00	5.44792	568.657	520.28	48.3766	49.227			97.3333	5.17222	333.595	337.454	-3.85881	9.81438	17.3353															10:22:00	97.3333	5.48056	750.8	730.418	20.3823	38.6552	39.4866
97.5	10:25:00	5.45486	567.814	520.383	47.4314	49.5763			97.5	5.17917	334.294	337.153	-2.85901	11.8237	23.2379															10:32:00	97.5	5.4875	751.928	730.259	21.6687	41.9649	44.6138
97.6667	10:35:00	5.46181	567.017	520.446	46.5711	49.9045			97.6667	5.18611	337.118	336.846	0.271826	14.0397	29.0876															10:42:00	97.6667	5.49444	754.195	730.113	24.0819	45.9073	49.6483
97.8333	10:45:00	5.46875	566.455	520.548	45.9071	50.4669			97.8333	5.19306	341.297	336.553	4.74399	16.0334	34.8711															10:52:00	97.8333	5.50139	752.105	729.948	22.157	49.4612	54.5797
98	10:55:00	5.47569	568.971	520.596	48.3752	51.0442			98	5.2	341.668	336.257	5.41145	17.9921	40.5755															11:02:00	98	5.50833	765.071	729.807	35.264	53.0078	59.3978
98.1667	11:05:00	5.48264	567.229	520.7	46.5292	51.3486			98.1667	5.20694	345.22	335.988	9.23153	20.4523	46.1882															11:12:00	98.1667	5.51528	763.257	729.634	33.6227	56.2775	64.0925
98.3333	11:15:00	5.48958	569.841	520.771	49.0698	51.7943			98.3333	5.21389	346.817	335.762	11.0546	22.279	51.6964															11:22:00	98.3333	5.52222	772.744	729.407	43.3371	59.9908	68.6542
98.5	11:25:00	5.49653	574.077	520.864	53.2132	51.9915			98.5	5.22083	349.47	335.533	13.9366	24.2263	57.0879															11:32:00	98.5	5.52917	772.971	729.232	43.739	62.4335	73.0734
98.6667	11:35:00	5.50347	568.106	520.951	47.1545	51.7929			98.6667	5.22778	353.621	335.34	18.281	25.9796	62.3506															11:42:00	98.6667	5.53611	781.2	729.01	52.1897	65.3405	77.341
98.8333	11:45:00	5.51042	571.961	521.039	50.9221	51.8648			98.8333	5.23472	353.664	335.125	18.5394	27.1979	67.4727															11:52:00	98.8333	5.54306	784.296	728.805	55.4909	67.8533	81.4481
99	11:55:00	5.51736	576.245	521.164	55.0812	51.4507			99	5.24167	354.534	334.933	19.6012	28.7004	72.4426															12:02:00	99	5.55	784.206	728.773	55.433	70.6151	85.3863
99.1667	12:05:00	5.52431	573.375	521.283	52.0923	50.4714			99.1667	5.24861	358.185	334.766	23.4187	30.0308	77.2494															12:12:00	99.1667	5.55694	785.124	728.628	56.4964	73.4439	89.1474
99.3333	12:15:00	5.53125	574.003	521.434	52.5686	49.9068			99.3333	5.25556	354.805	334.552	20.2533	31.2087	81.8822															12:22:00	99.3333	5.56389	788.591	728.492	60.0986	76.3033	92.7236
99.5	12:25:00	5.53819	572.987	521.617	51.3702	49.74			99.5	5.2625	358.114	334.382	23.7324	32.9574	86.3307															12:32:00	99.5	5.57083	797.418	728.441	68.9773	78.5086	96.1074
99.6667	12:35:00	5.54514	575.042	521.723	53.3191	49.4626			99.6667	5.26944	358.428	334.231	24.1968	34.2789	90.5848															12:42:00	99.6667	5.57778	795.091	728.363	66.7283	79.863	99.292
99.8333	12:45:00	5.55208	574.688	521.852	52.8355	48.6853			99.8333	5.27639	362.346	334.098	28.2481	35.792	94.6351															12:52:00	99.8333	5.58472	793.006	728.29	64.7161	81.6765	102.271
100	12:55:00	5.55903	573.989	521.962	52.0272	47.4862			100	5.28333	368.954	334.02	34.9338	36.4865	98.4724															13:02:00	100	5.59167	802.659	728.158	74.5009	83.6551	105.037
100.167	13:05:00	5.56597	573.989	522.112	51.8774	46.4579			100.167	5.29028	365.103	333.951	31.1525	36.6869	102.088															13:12:00	100.167	5.59861	806.386	728.203	78.1827	84.762	107.586
100.333	13:15:00	5.57292	573.718	522.282	51.4365	44.8891			100.333	5.29722	368.269	333.847	34.4219	37.7058	105.474															13:22:00	100.333	5.60556	800.845	728.196	72.649	86.098	109.912
100.5	13:25:00	5.57986	573.307	522.477	50.8301	43.6246			100.5	5.30417	368.754	333.777	34.9767	38.6743	108.624															13:32:00	100.5	5.6125	806.828	728.205	78.623	87.8316	112.01
100.667	13:35:00	5.58681	570.669	522.651	48.0175	42.3936			100.667	5.31111	366.601	333.701	32.9	39.2445	111.528															13:42:00	100.667	5.61944	810.498	728.154	82.3437	88.955	113.876
100.833	13:45:00	5.59375	568.8	522.847	45.9526	40.6912			100.833	5.31806	370.181	333.612	36.5694	39.8546	114.182															13:52:00	100.833	5.62639	816.781	728.149	88.6325	89.4742	115.505
101	13:55:00	5.60069	566.375	523.045	43.3297	39.4584			101	5.325	369.054	333.487	35.5666	40.2874	116.58															14:02:00	101	5.63333	817.524	728.146	89.3784	89.6382	116.895
101.167	14:05:00	5.60764	568.6	523.282	45.3178	38.0645			101.167	5.33194	370.979	333.426	37.5529	40.8642	118.715															14:12:00	101.167	5.64028	818.994	728.185	90.8092	89.6859	118.043
101.333	14:15:00	5.61458	574.063	523.496	50.5669	36.0365			101.333	5.33889	374.56	333.322	41.2379	41.3042	120.583															14:22:00	101.333	5.64722	814.839	728.276	86.5625	89.3668	118.946
101.5	14:25:00	5.62153	571.781	523.74	48.0407	33.7702			101.5	5.34583	372.8	333.21	39.5902	40.8904	122.18															14:32:00	101.5	5.65417	813.586	728.356	85.2297	89.1934	119.603
101.667	14:35:00	5.62847	567.973	523.982	43.9913	31.56			101.667	5.35278	375.481	333.127	42.3543	40.8964	123.503															14:42:00	101.667	5.66111	816.91	728.42	88.4899	89.8065	120.012
101.833	14:45:00	5.63542	562.652	524.205	38.4471	29.4293			101.833	5.35972	369.671	333.089	36.5817	40.9987	124.548															14:52:00	101.833	5.66806	817.014	728.554	88.4595	89.6833	120.171
102	14:55:00	5.64236	564.15	524.463	39.6873	27.6303			102	5.36667	370.323	332.984	37.3389	41.2138	125.314															15:02:00	102	5.675	816.457	728.673	87.784	88.9944	120.082
102.167	15:05:00	5.64931	557.803	524.752	33.0512	25.8339			102.167	5.37361	376.295	332.915	43.3796	41.3117	125.797															15:12:00	102.167	5.68194	823.029	728.814	94.215	88.3582	119.744
102.333	15:15:00	5.65625	561.297	525.033	36.2635	24.5696			102.333	5.38056	378.881	332.838	46.0431	41.0643	125.998															15:22:00	102.333	5.68889	822.443	728.991	93.4517	87.5247	119.158
102.5	15:25:00	5.66319	561.383	525.325	36.0578	22.2843			102.5	5.3875	374.583	332.764	41.8193	40.1831	125.916															15:32:00	102.5	5.69583	821.286	729.182	92.1037	86.5904	118.324
102.667	15:35:00	5.67014	553.224	525.636	27.5882	20.1487			102.667	5.39444	373.005	332.784	40.2211	39.7172	125.55															15:42:00	102.667	5.70278	817.971	729.397	88.574	85.397	117.246
102.833	15:45:00	5.67708	557.075	525.915	31.1597	18.6831			102.833	5.40139	374.517	332.754	41.7634	39.5984	124.903															15:52:00	102.833	5.70972	820.259	729.658	90.6008	84.3624	115.924
103	15:55:00	5.68403	552.825	526.223	26.6019	16.4982			103	5.40833	375.23	332.742	42.4884	38.7594	123.974															16:02:00	103	5.71667	819.841	729.89	89.951	82.9942	114.362
103.167	16:05:00	5.69097	547.519	526.537	20.9821	14.9044			103.167	5.41528	375.576	332.743	42.8328	37.9953	122.768															16:12:00	103.167	5.72361	817.067	730.087	86.98	81.7015	112.563
103.333	16:15:00	5.69792	550.26	526.888	23.3716	13.1962			103.333	5.42222	369.04	332.768	36.2717	37.1046	121.285															16:22:00	103.333	5.73056	814.899	730.418	84.4809	80.0738	110.53
103.5	16:25:00	5.70486	548.674	527.156	21.5184	11.4977			103.5	5.42917	372.421	332.759	39.662	36.8306	119.529															16:32:00	103.5	5.7375	823.286	730.698	92.5875	78.6337	108.268
103.667	16:35:00	5.71181	545.887	527.464	18.4233	9.84444			103.667	5.43611	376.385	332.803	43.5824	36.0747	117.505															16:42:00	103.667	5.74444	818.029	731.018	87.011	75.8977	105.782
103.833	16:45:00	5.71875	544.652	527.793	16.8588	8.093			103.833	5.44306	372.006	332.843	39.1626	34.9399	115.217															16:52:00	103.833	5.75139	811.536	731.343	80.1932	73.8952	103.077
104	16:55:00	5.72569	546.23	528.099	18.1308	5.93274			104	5.45	371.444	332.93	38.5136	34.0667	112.67															17:02:00	104	5.75833	811.779	731.63	80.1495	72.1774	100.158
104.167	17:05:00	5.73264	546.286	528.407	17.8792	3.8145			104.167	5.45694	373.426	333.015	40.4112	33.0946	109.869															17:12:00	104.167	5.76528	816.157	731.944	84.2134	69.6777	97.0308
104.333	17:15:00	5.73958	537.629	528.789	8.84004	1.32595			104.333	5.46389	368.553	333.084	35.4692	31.5669	106.822															17:22:00	104.333	5.77222	814.586	732.346	82.2396	66.971	93.7027
104.5	17:25:00	5.74653	539.629	529.198	10.4307	-0.00671412			104.5	5.47083	369.385	333.157	36.2284	30.6473	103.534															17:32:00	104.5	5.77917	810.543	732.76	77.7827	63.7971	90.1804
104.667	17:35:00	5.75347	539.546	529.545	10.0005	-2.27175			104.667	5.47778	372.008	333.213	38.7948	29.4299	100.013															17:42:00	104.667	5.78611	809.343	733.184	76.1591	60.6726	86.4709
104.833	17:45:00	5.76042	534.829	529.888	4.94142	-4.24359			104.833	5.48472	365.012	333.317	31.6952	27.9705	96.2673															17:52:00	104.833	5.79306	807.771	733.589	74.1824	57.4289	82.5822
105	17:55:00	5.76736	537.729	530.253	7.47609	-6.18096			105	5.49167	366.73	333.41	33.3202	27.0031	92.3051															18:02:00	105	5.8	808.427	733.989	74.4384	53.8626	78.5221
105.167	18:05:00	5.77431	531.143	530.659	0.483965	-8.56015			105.167	5.49861	365.716	333.572	32.1441	25.3956	88.1351															18:12:00	105.167	5.80694	801.871	734.423	67.4478	49.8902	74.2991
105.333	18:15:00	5.78125	534.043	531.054	2.98932	-10.0162			105.333	5.50556	366.673	333.689	32.9841	23.8736	83.7668															18:22:00	105.333	5.81389	802.08	734.88	67.2001	47.1082	69.9219
105.5	18:25:00	5.78819	533.086	531.407	1.67906	-11.9512			105.5	5.5125	364.47	333.879	30.5907	22.3124	79.2099															18:32:00	105.5	5.82083	795.057	735.302	59.7553	43.5161	65.3997
105.667	18:35:00	5.79514	529.171	531.765	-2.59392	-14.1331			105.667	5.51944	363.97	334.005	29.9653	20.6265	74.4747															18:42:00	105.667	5.82778	798.729	735.748	62.9807	40.0423	60.7417
105.833	18:45:00	5.80208	523.086	532.15	-9.0643	-15.9671			105.833	5.52639	362.842	334.159	28.6831	18.8799	69.5716															18:52:00	105.833	5.83472	795.729	736.149	59.5796	36.2067	55.9576
106	18:55:00	5.80903	525.271	532.559	-7.2881	-17.7595			106	5.53333	361.2	334.351	26.849	16.8741	64.5118															19:02:00	106	5.84167	786.714	736.56	50.1535	32.45	51.0573
106.167	19:05:00	5.81597	520.914	532.897	-11.9834	-19.4785			106.167	5.54028	356.618	334.54	22.0784	15.1964	59.3066															19:12:00	106.167	5.84861	788.8	737.067	51.7328	29.0686	46.051
106.333	19:15:00	5.82292	526.129	533.281	-7.15196	-21.2326			106.333	5.54722	359.13	334.696	24.4344	13.5961	53.9675															19:22:00	106.333	5.85556	781.626	737.474	44.1522	24.7701	40.949
106.5	19:25:00	5.82986	516.871	533.621	-16.7497	-23.2565			106.5	5.55417	356.502	334.882	21.6202	12.0616	48.5067															19:32:00	106.5	5.8625	778.286	737.997	40.2889	21.9242	35.7618
106.667	19:35:00	5.83681	520.314	533.975	-13.6615	-24.7585			106.667	5.56111	356.332	335.05	21.282	10.3758	42.9362															19:42:00	106.667	5.86944	775.729	738.494	37.2349	18.6726	30.5002
106.833	19:45:00	5.84375	516.071	534.378	-18.307	-26.1299			106.833	5.56806	355.333	335.247	20.0856	8.48865	37.2686															19:52:00	106.833	5.87639	770.357	738.97	31.387	15.1809	25.1752
107	19:55:00	5.85069	513.614	534.688	-21.0743	-27.3299			107	5.575	349.42	335.389	14.0308	6.80881	31.5166															20:02:00	107	5.88333	766.25	739.48	26.7699	11.5389	19.7976
107.167	20:05:00	5.85764	518.093	535.082	-16.9886	-28.3993			107.167	5.58194	349.471	335.591	13.8801	5.60843	25.6931															20:12:00	107.167	5.89028	774.086	740.022	34.0639	7.98399	14.3787
107.333	20:15:00	5.86458	515.2	535.431	-20.2312	-30.0084			107.333	5.58889	350.047	335.798	14.2491	3.85019	19.811															20:22:00	107.333	5.89722	764.657	740.562	24.0949	3.86838	8.92967
107.5	20:25:00	5.87153	511.314	535.817	-24.5032	-31.1996			107.5	5.59583	346.375	336.014	10.3606	2.41636	13.8837															20:32:00	107.5	5.90417	759.157	741.087	18.0698	0.670575	3.46177
107.667	20:35:00	5.87847	511.586	536.187	-24.6014	-32.1292			107.667	5.60278	345.235	336.229	9.00555	0.803499	7.92427															20:42:00	107.667	5.91111	758.586	741.633	16.9529	-2.41844	-2.01367
107.833	20:45:00	5.88542	505.926	536.5	-30.5737	-32.871			107.833	5.60972	341.069	336.455	4.6141	-1.12465	1.94617															20:52:00	107.833	5.91806	756.686	742.186	14.4998	-6.15203	-7.48531
108	20:55:00	5.89236	508.929	536.845	-27.9161	-33.5321			108	5.61667	343.405	336.688	6.71664	-2.6052	-4.03723															21:02:00	108	5.925	752.229	742.653	9.57647	-10.1233	-12.9418
108.167	21:05:00	5.89931	504.072	537.105	-33.0327	-34.0532			108.167	5.62361	339.786	336.911	2.87477	-4.09055	-10.0125															21:12:00	108.167	5.93194	743.3	743.149	0.151035	-13.5148	-18.372
108.333	21:15:00	5.90625	506.041	537.48	-31.4386	-34.4209			108.333	5.63056	343.122	337.103	6.01931	-5.70635	-15.9663															21:22:00	108.333	5.93889	753.643	743.642	10.0008	-16.3714	-23.7644
108.5	21:25:00	5.91319	503.086	537.86	-34.7738	-34.7284			108.5	5.6375	338.744	337.353	1.39051	-7.85369	-21.8853															21:32:00	108.5	5.94583	745.443	744.173	1.27021	-20.3554	-29.1081
108.667	21:35:00	5.92014	508.1	538.218	-30.118	-35.0168			108.667	5.64444	336.205	337.568	-1.36333	-9.27098	-27.7563															21:42:00	108.667	5.95278	740.057	744.723	-4.66564	-23.7848	-34.3918
108.833	21:45:00	5.92708	505.786	538.493	-32.7066	-35.6208			108.833	5.65139	337.731	337.803	-0.0724861	-11.0162	-33.5659															21:52:00	108.833	5.95972	732.916	745.233	-12.3169	-26.9217	-39.6048
109	21:55:00	5.93403	504.9	538.808	-33.9081	-35.929			109	5.65833	337.617	337.991	-0.373694	-12.1527	-39.3014															22:02:00	109	5.96667	729.843	745.732	-15.8893	-29.2547	-44.7362
109.167	22:05:00	5.94097	502.846	539.143	-36.2972	-36.0681			109.167	5.66528	330.985	338.204	-7.21875	-13.608	-44.9498															22:12:00	109.167	5.97361	730.957	746.281	-15.3235	-31.7862	-49.7753
109.333	22:15:00	5.94792	504.929	539.455	-34.5256	-35.8957			109.333	5.67222	335.478	338.435	-2.95683	-14.8954	-50.4984															22:22:00	109.333	5.98056	732.529	746.808	-14.2788	-34.6584	-54.7118
109.5	22:25:00	5.95486	504.086	539.745	-35.6585	-36.0344			109.5	5.67917	329.644	338.638	-8.99379	-16.4283	-55.9348															22:32:00	109.5	5.9875	728.357	747.355	-18.9983	-38.2091	-59.5355
109.667	22:35:00	5.96181	506.514	540.017	-33.5029	-35.5561			109.667	5.68611	324.694	338.826	-14.1323	-17.3341	-61.2469															22:42:00	109.667	5.99444	720.043	747.893	-27.8502	-40.5838	-64.2362
109.833	22:45:00	5.96875	501.729	540.236	-38.507	-35.8743			109.833	5.69306	325.907	339.059	-13.1525	-18.535	-66.4228															22:52:00	109.833	6.00139	715.286	748.442	-33.1557	-43.0249	-68.8044
110	22:55:00	5.97569	506.314	540.484	-34.1699	-35.5109			110	5.7	328.16	339.268	-11.1076	-19.6823	-71.4508															23:02:00	110	6.00833	717.857	748.979	-31.1216	-44.9782	-73.2306
110.167	23:05:00	5.98264	503.373	540.817	-37.444	-35.1658			110.167	5.70694	322.983	339.498	-16.5148	-21.0784	-76.3197															23:12:00	110.167	6.01528	715.357	749.485	-34.1283	-47.148	-77.5056
110.333	23:15:00	5.98958	505.929	541.058	-35.1288	-34.705			110.333	5.71389	319.973	339.722	-19.7488	-21.5341	-81.0186															23:22:00	110.333	6.02222	712.177	749.984	-37.8065	-49.784	-81.6205
110.5	23:25:00	5.99653	503.043	541.278	-38.2351	-34.736			110.5	5.72083	324.267	339.884	-15.617	-22.0982	-85.537															23:32:00	110.5	6.02917	710.6	750.483	-39.8834	-52.1182	-85.5668
110.667	23:35:00	6.00347	504.186	541.552	-37.3655	-33.9074			110.667	5.72778	317.791	340.097	-22.3057	-23.1184	-89.8647															23:42:00	110.667	6.03611	708.686	750.994	-42.3083	-53.8756	-89.3364
110.833	23:45:00	6.01042	505.384	541.789	-36.4053	-32.5527			110.833	5.73472	326.62	340.33	-13.7105	-23.7088	-93.9921															23:52:00	110.833	6.04306	711.186	751.499	-40.3127	-55.4882	-92.9215
111	23:55:00	6.01736	506.429	542.006	-35.5772	-31.8859			111	5.74167	322.726	340.564	-17.8377	-24.9551	-97.9098															00:02:00	111	6.05	705.671	751.939	-46.2676	-57.1998	-96.3147
111.167	00:05:00	6.02431	507.98	542.209	-34.229	-30.9433			111.167	5.74861	318.09	340.757	-22.6673	-25.8469	-101.609															00:12:00	111.167	6.05694	702.677	752.467	-49.7896	-59.0542	-99.5088
111.333	00:15:00	6.03125	506.229	542.419	-36.1901	-30.0026			111.333	5.75556	319.617	340.968	-21.3512	-26.5778	-105.082															00:22:00	111.333	6.06389	696.014	752.901	-56.8872	-60.4433	-102.497
111.5	00:25:00	6.03819	512.686	542.605	-29.9187	-28.3013			111.5	5.7625	321.3	341.163	-19.8634	-26.9944	-108.32															00:32:00	111.5	6.07083	705.887	753.382	-47.4951	-60.9288	-105.274
111.667	00:35:00	6.04514	505.429	542.749	-37.3204	-27.0966			111.667	5.76944	312.799	341.342	-28.5434	-27.6865	-111.317															00:42:00	111.667	6.07778	696.743	753.886	-57.1428	-62.2822	-107.833
111.833	00:45:00	6.05208	508.771	542.918	-34.1467	-25.9803			111.833	5.77639	314.628	341.548	-26.9202	-27.4547	-114.065															00:52:00	111.833	6.08472	697.785	754.38	-56.5951	-63.3145	-110.17
112	00:55:00	6.05903	513.001	543.03	-30.0292	-24.7188			112	5.78333	313.868	341.729	-27.8612	-27.6964	-116.559															01:02:00	112	6.09167	697.711	754.871	-57.1596	-64.2561	-112.279
112.167	01:05:00	6.06597	511.247	543.162	-31.9146	-23.1234			112.167	5.79028	319.959	341.942	-21.9831	-27.7769	-118.792															01:12:00	112.167	6.09861	689.542	755.302	-65.7596	-65.8057	-114.155
112.333	01:15:00	6.07292	507.738	543.239	-35.5007	-21.4776			112.333	5.79722	315.566	342.084	-26.5176	-28.0802	-120.761															01:22:00	112.333	6.10556	689.885	755.702	-65.8169	-65.9062	-115.796
112.5	01:25:00	6.07986	515.014	543.305	-28.2912	-19.663			112.5	5.80417	314.425	342.285	-27.8601	-28.3154	-122.46															01:32:00	112.5	6.1125	695.255	756.227	-60.9724	-65.401	-117.198
112.667	01:35:00	6.08681	522.287	543.397	-21.1098	-17.6868			112.667	5.81111	312.998	342.389	-29.3906	-28.6019	-123.885															01:42:00	112.667	6.11944	694.998	756.658	-61.66	-66.4511	-118.357
112.833	01:45:00	6.09375	515.155	543.558	-28.4029	-16.9469			112.833	5.81806	313.868	342.534	-28.6659	-28.4683	-125.034															01:52:00	112.833	6.12639	696.234	757.086	-60.8518	-66.3817	-119.272
113	01:55:00	6.10069	519.414	543.68	-24.2664	-15.2495			113	5.825	314.139	342.677	-28.5384	-28.5006	-125.904															02:02:00	113	6.13333	689.042	757.562	-68.5204	-66.7468	-119.94
113.167	02:05:00	6.10764	520.8	543.741	-22.9407	-13.4265			113.167	5.83194	311.372	342.81	-31.4381	-28.3575	-126.492															02:12:00	113.167	6.14028	691.502	757.96	-66.4584	-66.5591	-120.361
113.333	02:15:00	6.11458	528.086	543.861	-15.7749	-11.9805			113.333	5.83889	316.607	342.958	-26.3505	-28.3741	-126.799															02:22:00	113.333	6.14722	695.655	758.368	-62.7132	-65.9605	-120.532
113.5	02:25:00	6.12153	528.463	543.925	-15.4615	-10.4962			113.5	5.84583	314.938	343.107	-28.169	-28.5366	-126.822															02:32:00	113.5	6.15417	695.027	758.763	-63.7362	-65.7025	-120.455
113.667	02:35:00	6.12847	520.119	544.045	-23.9255	-9.49092			113.667	5.85278	317.449	343.211	-25.7617	-28.6287	-126.562															02:42:00	113.667	6.16111	689.671	759.201	-69.5302	-65.0371	-120.128
113.833	02:45:00	6.13542	525.125	544.133	-19.0083	-7.37427			113.833	5.85972	313.512	343.332	-29.8202	-28.7786	-126.02															02:52:00	113.833	6.16806	691.651	759.546	-67.8949	-64.0111	-119.554
114	02:55:00	6.14236	533.312	544.197	-10.8847	-5.35471			114	5.86667	314.624	343.452	-28.8281	-28.382	-125.196															03:02:00	114	6.175	684.123	759.878	-75.7548	-62.7805	-118.732
114.167	03:05:00	6.14931	532.086	544.25	-12.1643	-4.43677			114.167	5.87361	317.948	343.57	-25.6219	-28.0564	-124.093															03:12:00	114.167	6.18194	693.286	760.251	-66.9648	-60.7287	-117.665
114.333	03:15:00	6.15625	530.56	544.286	-13.7263	-3.01912			114.333	5.88056	314.339	343.68	-29.3406	-27.6143	-122.712															03:22:00	114.333	6.18889	700.822	760.577	-59.755	-59.6007	-116.354
114.5	03:25:00	6.16319	539.76	544.336	-4.57639	-1.71865			114.5	5.8875	312.471	343.769	-31.2977	-27.1308	-121.058															03:32:00	114.5	6.19583	687.391	760.965	-73.5742	-58.7722	-114.804
114.667	03:35:00	6.17014	532.086	544.317	-12.2309	-0.0825891			114.667	5.89444	316.051	343.839	-27.7878	-26.6798	-119.134															03:42:00	114.667	6.20278	700.451	761.278	-60.8266	-56.6129	-113.016
114.833	03:45:00	6.17708	536.265	544.299	-8.03439	2.25543			114.833	5.90139	314.853	343.906	-29.0528	-26.0548	-116.944															03:52:00	114.833	6.20972	696.386	761.619	-65.2332	-55.0801	-110.994
115	03:55:00	6.18403	541.913	544.303	-2.38968	4.06491			115	5.90833	317.135	343.957	-26.8219	-25.2521	-114.492															04:02:00	115	6.21667	695.684	761.952	-66.2681	-53.2372	-108.743
115.167	04:05:00	6.19097	538.704	544.293	-5.58874	5.27858			115.167	5.91528	312.428	344.065	-31.6366	-24.6102	-111.785															04:12:00	115.167	6.22361	703.006	762.281	-59.2748	-51.293	-106.268
115.333	04:15:00	6.19792	546.306	544.27	2.0362	7.30894			115.333	5.92222	315.823	344.124	-28.3011	-23.6413	-108.829															04:22:00	115.333	6.23056	702.949	762.566	-59.6166	-49.63	-103.572
115.5	04:25:00	6.20486	540.829	544.227	-3.39805	8.94769			115.5	5.92917	314.924	344.198	-29.2742	-22.8633	-105.63															04:32:00	115.5	6.2375	707.131	762.883	-55.7524	-47.4486	-100.663
115.667	04:35:00	6.21181	545.686	544.212	1.47428	11.0875			115.667	5.93611	316.664	344.224	-27.5599	-21.924	-102.195															04:42:00	115.667	6.24444	705.996	763.214	-57.2178	-45.3482	-97.5459
115.833	04:45:00	6.21875	549.373	544.147	5.22644	12.5497			115.833	5.94306	319.189	344.25	-25.0609	-20.8385	-98.5324															04:52:00	115.833	6.25139	710.4	763.528	-53.1279	-42.7209	-94.2272
116	04:55:00	6.22569	544.224	544.093	0.130632	13.8005			116	5.95	319.346	344.267	-24.921	-20.1041	-94.6499															05:02:00	116	6.25833	712.64	763.772	-51.1325	-40.1178	-90.7138
116.167	05:05:00	6.23264	548.902	544.054	4.84754	15.3716			116.167	5.95694	323.924	344.242	-20.3175	-19.0415	-90.5563															05:12:00	116.167	6.26528	710.628	764.057	-53.4293	-37.6102	-87.0131
116.333	05:15:00	6.23958	545.879	544	1.87931	16.8931			116.333	5.96389	320.715	344.254	-23.5385	-18.3412	-86.2609															05:22:00	116.333	6.27222	714.496	764.31	-49.8136	-34.7435	-83.1326
116.5	05:25:00	6.24653	559.001	543.945	15.0563	19.4775			116.5	5.97083	318.418	344.303	-25.8849	-16.9604	-81.7731															05:32:00	116.5	6.27917	716.908	764.57	-47.6624	-31.8757	-79.0804
116.667	05:35:00	6.25347	559.771	543.946	15.8253	20.4897			116.667	5.97778	324.024	344.312	-20.2885	-15.4724	-77.1031															05:42:00	116.667	6.28611	722.332	764.764	-42.4321	-29.2521	-74.8649
116.833	05:45:00	6.26042	557.589	543.91	13.6794	21.4304			116.833	5.98472	324.908	344.328	-19.4197	-14.8164	-72.2614															05:52:00	116.833	6.29306	721.823	764.942	-43.1189	-26.847	-70.4949
117	05:55:00	6.26736	556.02	543.846	12.1744	22.8894			117	5.99167	325.194	344.314	-19.1196	-13.779	-67.2587															06:02:00	117	6.3	722.217	765.155	-42.9376	-23.9031	-65.9793
117.167	06:05:00	6.27431	562.524	543.748	18.7755	24.5176			117.167	5.99861	324.252	344.262	-20.0102	-12.3632	-62.1064															06:12:00	117.167	6.30694	726.048	765.367	-39.3193	-20.4989	-61.3275
117.333	06:15:00	6.28125	565.334	543.633	21.7012	25.8311			117.333	6.00556	325.293	344.258	-18.9645	-10.9943	-56.8158															06:22:00	117.333	6.31389	732.166	765.605	-33.4391	-17.9833	-56.5491
117.5	06:25:00	6.28819	565.805	543.526	22.2795	26.8679			117.5	6.0125	326.206	344.208	-18.0022	-9.58529	-51.399															06:32:00	117.5	6.32083	735.246	765.794	-30.5477	-14.8333	-51.6541
117.667	06:35:00	6.29514	562.51	543.489	19.0212	28.1799			117.667	6.01944	329.658	344.192	-14.5343	-8.06533	-45.8679															06:42:00	117.667	6.32778	740.259	765.95	-25.6906	-12.421	-46.6526
117.833	06:45:00	6.30208	563.679	543.443	20.2361	29.2244			117.833	6.02639	327.918	344.167	-16.2485	-6.81771	-40.2351															06:52:00	117.833	6.33472	744.27	766.161	-21.8911	-9.98889	-41.5548
118	06:55:00	6.30903	562.381	543.398	18.9835	30.1971			118	6.03333	331.926	344.095	-12.1694	-5.3468	-34.513															07:02:00	118	6.34167	745.283	766.324	-21.0406	-6.84153	-36.3714
118.167	07:05:00	6.31597	566.443	543.337	23.1061	31.6402			118.167	6.04028	332.111	344.025	-11.9141	-4.19807	-28.7147															07:12:00	118.167	6.34861	747.481	766.51	-19.0287	-3.77888	-31.1131
118.333	07:15:00	6.32292	576.174	543.282	32.8921	32.3924			118.333	6.04722	337.032	344.001	-6.96873	-2.52456	-22.8529															07:22:00	118.333	6.35556	751.277	766.677	-15.4001	-0.750514	-25.7908
118.5	07:25:00	6.32986	570.455	543.253	27.2021	32.5874			118.5	6.05417	335.92	343.949	-8.02922	-1.12979	-16.9409															07:32:00	118.5	6.3625	750.664	766.843	-16.179	2.16734	-20.4155
118.667	07:35:00	6.33681	570.269	543.155	27.1139	33.1118			118.667	6.06111	331.498	343.915	-12.4166	0.00772859	-10.9919															07:42:00	118.667	6.36944	753.418	766.989	-13.5708	5.35795	-14.9983
118.833	07:45:00	6.34375	574.277	543.09	31.1871	33.3275			118.833	6.06806	336.89	343.861	-6.97052	2.06527	-5.01917															07:52:00	118.833	6.37639	759.335	767.127	-7.79216	9.329	-9.55045
119	07:55:00	6.35069	574.791	543.078	31.7128	33.7137			119	6.075	341.654	343.784	-2.13012	2.99069	0.963815															08:02:00	119	6.38333	765.208	767.295	-2.08703	12.6423	-4.08319
119.167	08:05:00	6.35764	577.558	543.02	34.5378	34.7385			119.167	6.08194	340.185	343.768	-3.58277	4.06659	6.9437															08:12:00	119.167	6.39028	758.357	767.489	-9.13216	15.4661	1.39215
119.333	08:15:00	6.36458	577.116	542.973	34.143	35.1868			119.333	6.08889	341.668	343.725	-2.05697	5.14361	12.9071															08:22:00	119.333	6.39722	771.952	767.592	4.36016	19.5843	6.86422
119.5	08:25:00	6.37153	580.953	542.93	38.0226	35.243			119.5	6.09583	343.864	343.627	0.237382	6.12681	18.8406															08:32:00	119.5	6.40417	766.107	767.707	-1.59965	22.4455	12.3217
119.667	08:35:00	6.37847	574.448	542.892	31.5558	35.6251			119.667	6.10278	344.021	343.584	0.437069	7.16114	24.731															08:42:00	119.667	6.41111	771.345	767.85	3.49453	26.0043	17.7533
119.833	08:45:00	6.38542	574.748	542.84	31.9082	35.8016			119.833	6.10972	344.935	343.533	1.40245	8.44524	30.5651															08:52:00	119.833	6.41806	783.924	768.047	15.8772	29.1634	23.1478
120	08:55:00	6.39236	579.07	542.769	36.3006	36.5787			120	6.11667	345.077	343.462	1.61525	9.45113	36.3297															09:02:00	120	6.425	783.864	768.153	15.7112	31.6187	28.494
120.167	09:05:00	6.39931	574.9	542.767	32.1326	36.8239			120.167	6.12361	351.581	343.413	8.16801	10.6867	42.012															09:12:00	120.167	6.43194	785.62	768.308	17.3116	34.0343	33.7809
120.333	09:15:00	6.40625	578	542.768	35.2316	36.9652			120.333	6.13056	353.122	343.353	9.76856	11.6552	47.5993															09:22:00	120.333	6.43889	788.116	768.502	19.6141	35.9959	38.9975
120.5	09:25:00	6.41319	576.217	542.721	33.4957	36.9457			120.5	6.1375	348.9	343.279	5.62099	12.6003	53.079															09:32:00	120.5	6.44583	790.771	768.663	22.1083	39.0298	44.1329
120.667	09:35:00	6.42014	572.4	542.698	29.7018	37.2127			120.667	6.14444	355.504	343.23	12.274	14.0186	58.4389															09:42:00	120.667	6.45278	802.917	768.835	34.0818	41.2964	49.1767
120.833	09:45:00	6.42708	578.457	542.635	35.8223	37.4644			120.833	6.15139	347.302	343.168	4.13447	14.9849	63.6669															09:52:00	120.833	6.45972	800.902	768.934	31.9681	43.9763	54.1183
121	09:55:00	6.43403	586.629	542.619	44.0103	36.6892			121	6.15833	353.906	343.125	10.7806	16.401	68.7514															10:02:00	121	6.46667	800.862	769.064	31.7984	46.1627	58.9474
121.167	10:05:00	6.44097	582.507	542.591	39.9165	35.6121			121.167	6.16528	352.366	343.025	9.34148	17.2992	73.6809															10:12:00	121.167	6.47361	809.526	769.24	40.2857	48.6911	63.6542
121.333	10:15:00	6.44792	577.343	542.524	34.8185	34.887			121.333	6.17222	352.708	342.967	9.74147	18.4334	78.4444															10:22:00	121.333	6.48056	808.113	769.419	38.6943	50.4677	68.2289
121.5	10:25:00	6.45486	585.117	542.51	42.6068	34.4765			121.5	6.17917	355.518	342.869	12.6494	19.9331	83.0313															10:32:00	121.5	6.4875	810.653	769.546	41.1067	52.5987	72.662
121.667	10:35:00	6.46181	576.188	542.514	33.6745	33.1758			121.667	6.18611	358.642	342.796	15.8463	20.8884	87.4313															10:42:00	121.667	6.49444	811.072	769.668	41.4037	54.721	76.9443
121.833	10:45:00	6.46875	583.734	542.5	41.2336	32.5481			121.833	6.19306	356.231	342.758	13.4731	21.7697	91.6345															10:52:00	121.833	6.50139	815.182	769.841	45.3407	57.0072	81.067
122	10:55:00	6.47569	581.751	542.509	39.242	31.5849			122	6.2	359.169	342.727	16.4421	22.5912	95.6314															11:02:00	122	6.50833	814.707	770.009	44.6978	58.9247	85.0215
122.167	11:05:00	6.48264	576.36	542.532	33.8284	30.1229			122.167	6.20694	362.478	342.688	19.7897	23.7168	99.4133															11:12:00	122.167	6.51528	811.057	770.207	40.8505	61.4811	88.7996
122.333	11:15:00	6.48958	577.557	542.559	34.9978	29.2497			122.333	6.21389	363.776	342.666	21.1096	24.1389	102.971															11:22:00	122.333	6.52222	826.454	770.433	56.0213	63.8197	92.3936
122.5	11:25:00	6.49653	579.269	542.569	36.7005	28.4206			122.5	6.22083	365.274	342.633	22.6406	24.2036	106.298															11:32:00	122.5	6.52917	819.945	770.637	49.3075	64.9002	95.796
122.667	11:35:00	6.50347	575.314	542.593	32.7214	27.2189			122.667	6.22778	366.458	342.588	23.8702	24.629	109.386															11:42:00	122.667	6.53611	837.094	770.853	66.2409	66.6297	98.9997
122.833	11:45:00	6.51042	569.157	542.637	26.5196	26.12			122.833	6.23472	363.748	342.62	21.128	25.2209	112.227															11:52:00	122.833	6.54306	829.29	771.085	58.2053	67.3327	101.998
123	11:55:00	6.51736	573.721	542.636	31.0855	26.0466			123	6.24167	364.19	342.631	21.5586	25.8585	114.816															12:02:00	123	6.55	833.39	771.251	62.1386	68.3988	104.785
123.167	12:05:00	6.52431	573.849	542.633	31.2155	24.9376			123.167	6.24861	365.545	342.594	22.9512	26.4268	117.148															12:12:00	123.167	6.55694	833.062	771.457	61.6053	68.987	107.355
123.333	12:15:00	6.53125	572.571	542.678	29.893	23.6602			123.333	6.25556	370.309	342.57	27.7388	26.6851	119.215															12:22:00	123.333	6.56389	835.931	771.666	64.2654	70.1388	109.702
123.5	12:25:00	6.53819	569.684	542.686	26.9975	22.5454			123.5	6.2625	366.686	342.573	24.1128	26.3896	121.015															12:32:00	123.5	6.57083	838.429	771.853	66.5755	70.6985	111.821
123.667	12:35:00	6.54514	568.886	542.743	26.1425	21.2536			123.667	6.26944	369.097	342.675	26.4217	26.7998	122.543															12:42:00	123.667	6.57778	840.855	772.017	68.8378	71.2378	113.709
123.833	12:45:00	6.55208	572.48	542.806	29.6745	19.8108			123.833	6.27639	366.044	342.712	23.3317	26.6984	123.795															12:52:00	123.833	6.58472	840.571	772.221	68.3502	71.2482	115.361
124	12:55:00	6.55903	564.607	542.909	21.6981	18.4717			124	6.28333	372.691	342.742	29.949	26.765	124.77															13:02:00	124	6.59167	847.892	772.517	75.3749	70.8908	116.774
124.167	13:05:00	6.56597	566.329	542.979	23.3501	17.8022			124.167	6.29028	367.57	342.715	24.8545	26.2081	125.463															13:12:00	124.167	6.59861	841.608	772.694	68.9141	70.5424	117.945
124.333	13:15:00	6.57292	568.115	543.066	25.0492	16.4667			124.333	6.29722	364.604	342.718	21.8863	26.0203	125.875															13:22:00	124.333	6.60556	841.854	772.867	68.9874	70.6641	118.872
124.5	13:25:00	6.57986	565.42	543.141	22.2793	15.0872			124.5	6.30417	370.48	342.735	27.7455	26.2951	126.004															13:32:00	124.5	6.6125	843.164	773.103	70.061	70.989	119.551
124.667	13:35:00	6.58681	562.752	543.216	19.5357	14.0024			124.667	6.31111	373.704	342.732	30.9722	26.2669	125.849															13:42:00	124.667	6.61944	848.049	773.372	74.6773	70.8805	119.984
124.833	13:45:00	6.59375	568.943	543.305	25.6382	12.77			124.833	6.31806	371.564	342.785	28.7794	25.5052	125.412															13:52:00	124.833	6.62639	844.683	773.685	70.9983	70.0684	120.167
125	13:55:00	6.60069	561.183	543.405	17.778	10.514			125	6.325	371.25	342.871	28.3791	25.2465	124.693															14:02:00	125	6.63333	843.125	773.928	69.1966	69.4798	120.101
125.167	14:05:00	6.60764	559.371	543.485	15.886	8.94358			125.167	6.33194	368.954	342.904	26.0504	24.8363	123.694															14:12:00	125.167	6.64028	849.619	774.191	75.4277	68.8906	119.787
125.333	14:15:00	6.61458	560.085	543.569	16.5162	7.71929			125.333	6.33889	367.157	342.964	24.1929	24.3691	122.417															14:22:00	125.333	6.64722	845.465	774.484	70.9814	67.8709	119.224
125.5	14:25:00	6.62153	555.121	543.626	11.4954	6.10941			125.5	6.34583	372.121	343.086	29.0352	24.2252	120.864															14:32:00	125.5	6.65417	847.835	774.787	73.0475	67.3309	118.414
125.667	14:35:00	6.62847	552.525	543.696	8.82948	4.89986			125.667	6.35278	368.384	343.18	25.2042	23.6276	119.04															14:42:00	125.667	6.66111	844.067	775.105	68.9621	66.1879	117.358
125.833	14:45:00	6.63542	557.361	543.756	13.6051	3.72495			125.833	6.35972	367.373	343.242	24.1313	23.0015	116.948															14:52:00	125.833	6.66806	839.471	775.41	64.061	65.0636	116.059
126	14:55:00	6.64236	557.546	543.882	13.6641	2.09624			126	6.36667	366.615	343.349	23.266	22.7545	114.594															15:02:00	126	6.675	846.907	775.712	71.1947	64.1246	114.52
126.167	15:05:00	6.64931	551.271	543.947	7.32384	0.411242			126.167	6.37361	366.059	343.458	22.6009	22.4192	111.981															15:12:00	126.167	6.68194	846.435	776.061	70.3738	63.2082	112.743
126.333	15:15:00	6.65625	552.568	544.073	8.49473	-0.967438			126.333	6.38056	368.754	343.569	25.1846	22.0583	109.117															15:22:00	126.333	6.68889	849.234	776.347	72.8869	61.6073	110.732
126.5	15:25:00	6.66319	553.452	544.19	9.26197	-2.35329			126.5	6.3875	371.071	343.664	27.4065	21.326	106.008															15:32:00	126.5	6.69583	845.394	776.635	68.759	60.229	108.492
126.667	15:35:00	6.67014	549.059	544.312	4.74673	-3.60651			126.667	6.39444	365.588	343.756	21.8317	20.3349	102.66															15:42:00	126.667	6.70278	841.865	776.933	64.9323	59.2811	106.027
126.833	15:45:00	6.67708	542.983	544.417	-1.43375	-5.077			126.833	6.40139	369.529	343.854	25.6754	19.8319	99.0815															15:52:00	126.833	6.70972	841.242	777.307	63.935	58.1266	103.342
127	15:55:00	6.68403	543.44	544.507	-1.06679	-6.14788			127	6.40833	367.445	343.989	23.456	18.7157	95.2799															16:02:00	127	6.71667	839.771	777.645	62.1258	57.0346	100.443
127.167	16:05:00	6.69097	545.829	544.635	1.19445	-7.4982			127.167	6.41528	364.574	344.129	20.4445	17.7486	91.264															16:12:00	127.167	6.72361	841.241	778.05	63.1915	55.2273	97.3351
127.333	16:15:00	6.69792	541.913	544.715	-2.80228	-9.01846			127.333	6.42222	366.686	344.221	22.4653	17.1789	87.0427															16:22:00	127.333	6.73056	842.853	778.352	64.501	53.1217	94.0258
127.5	16:25:00	6.70486	541.871	544.89	-3.0192	-10.1129			127.5	6.42917	366.258	344.394	21.8644	15.8012	82.6255															16:32:00	127.5	6.7375	838.072	778.74	59.3323	51.4576	90.5214
127.667	16:35:00	6.71181	539.757	545.027	-5.26951	-11.7308			127.667	6.43611	362.222	344.531	17.6913	14.7923	78.0223															16:42:00	127.667	6.74444	834.561	779.091	55.4702	49.6224	86.8294
127.833	16:45:00	6.71875	539.16	545.099	-5.93942	-12.8706			127.833	6.44306	365.859	344.692	21.167	13.5972	73.2433															16:52:00	127.833	6.75139	832.246	779.453	52.7926	47.7701	82.9572
128	16:55:00	6.72569	538.675	545.231	-6.55585	-14.2572			128	6.45	364.045	344.802	19.2427	12.3023	68.2994															17:02:00	128	6.75833	840.051	779.853	60.1981	45.7796	78.913
128.167	17:05:00	6.73264	536.151	545.371	-9.22031	-15.612			128.167	6.45694	363.231	344.961	18.2698	11.4367	63.2015															17:12:00	128.167	6.76528	831.421	780.258	51.1631	42.9942	74.705
128.333	17:15:00	6.73958	537.335	545.471	-8.13555	-16.8536			128.333	6.46389	361.532	345.135	16.3971	10.3367	57.9611															17:22:00	128.333	6.77222	836.987	780.64	56.3473	41.0392	70.3421
128.5	17:25:00	6.74653	539.774	545.551	-5.77668	-17.5816			128.5	6.47083	360.81	345.296	15.5137	9.49342	52.5899															17:32:00	128.5	6.77917	838.415	781.031	57.3844	38.3637	65.8331
128.667	17:35:00	6.75347	532.77	545.669	-12.899	-19.2241			128.667	6.47778	361.289	345.494	15.7954	8.68822	47.1															17:42:00	128.667	6.78611	832.491	781.413	51.0777	35.633	61.1876
128.833	17:45:00	6.76042	531.501	545.785	-14.2844	-20.2095			128.833	6.48472	357.961	345.68	12.2813	7.69791	41.5037															17:52:00	128.833	6.79306	832.617	781.785	50.8316	32.918	56.415
129	17:55:00	6.76736	528.591	545.862	-17.2706	-21.2544			129	6.49167	357.729	345.878	11.8506	6.75166	35.8134															18:02:00	129	6.8	822.643	782.205	40.438	29.8654	51.5252
129.167	18:05:00	6.77431	528.834	545.883	-17.0487	-22.0084			129.167	6.49861	359.643	346.035	13.6076	6.26706	30.042															18:12:00	129.167	6.80694	820.541	782.617	37.9242	27.4931	46.5285
129.333	18:15:00	6.78125	529.989	545.924	-15.9354	-22.967			129.333	6.50556	352.152	346.218	5.93369	5.37317	24.2023															18:22:00	129.333	6.81389	827.524	782.992	44.5319	25.162	41.4351
129.5	18:25:00	6.78819	523.57	546.005	-22.4346	-24.2647			129.5	6.5125	356.119	346.362	9.75747	4.56241	18.3075															18:32:00	129.5	6.82083	820.745	783.435	37.3098	21.917	36.2555
129.667	18:35:00	6.79514	527.122	546.069	-18.9471	-24.787			129.667	6.51944	349.871	346.521	3.35047	3.278	12.3707															18:42:00	129.667	6.82778	817.105	783.863	33.2422	18.8175	31.0005
129.833	18:45:00	6.80208	523.557	546.135	-22.5778	-26.0082			129.833	6.52639	352.348	346.72	5.62814	2.73556	6.4053															18:52:00	129.833	6.83472	813.297	784.39	28.9068	15.7198	25.681
130	18:55:00	6.80903	523.385	546.199	-22.8138	-26.8205			130	6.53333	355.747	346.891	8.85556	2.82935	0.424587															19:02:00	130	6.84167	811.624	784.85	26.7737	12.4962	20.3079
130.167	19:05:00	6.81597	522.144	546.264	-24.1198	-27.3053			130.167	6.54028	352.157	347.087	5.07	2.05359	-5.55802															19:12:00	130.167	6.84861	812.98	785.277	27.7034	9.51563	14.8924
130.333	19:15:00	6.82292	529.39	546.261	-16.871	-27.592			130.333	6.54722	353.576	347.299	6.2772	1.18569	-11.5291															19:22:00	130.333	6.85556	810.043	785.803	24.2404	6.78219	9.44575
130.5	19:25:00	6.82986	520.846	546.333	-25.4868	-28.717			130.5	6.55417	353.343	347.492	5.85132	-0.197163	-17.4754															19:32:00	130.5	6.8625	810.858	786.242	24.6165	3.72279	3.97915
130.667	19:35:00	6.83681	521.659	546.384	-24.7246	-29.1596			130.667	6.56111	351.581	347.669	3.91171	-1.58126	-23.3834															19:42:00	130.667	6.86944	805.215	786.717	18.4979	-0.13788	-1.49606
130.833	19:45:00	6.84375	519.534	546.356	-26.8225	-29.3898			130.833	6.56806	348.763	347.837	0.926194	-2.85718	-29.24															19:52:00	130.833	6.87639	801.402	787.202	14.1999	-3.21333	-6.96855
131	19:55:00	6.85069	520.071	546.39	-26.3192	-29.63			131	6.575	354.063	348.028	6.03542	-4.00762	-35.032															20:02:00	131	6.88333	799.606	787.635	11.9705	-6.18001	-12.427
131.167	20:05:00	6.85764	517.822	546.374	-28.5515	-29.8262			131.167	6.58194	351.11	348.229	2.88092	-4.94464	-40.7465															20:12:00	131.167	6.89028	798.089	788.138	9.95087	-8.72772	-17.8601
131.333	20:15:00	6.86458	514.898	546.406	-31.5077	-29.8623			131.333	6.58889	344.635	348.43	-3.79549	-5.78309	-46.3707															20:22:00	131.333	6.89722	794.225	788.633	5.59217	-11.8884	-23.2566
131.5	20:25:00	6.87153	517.722	546.424	-28.7016	-29.7129			131.5	6.59583	342.98	348.635	-5.65547	-6.35075	-51.892															20:32:00	131.5	6.90417	789.23	789.114	0.116035	-14.3633	-28.6053
131.667	20:35:00	6.87847	512.816	546.418	-33.6016	-29.8195			131.667	6.60278	345.662	348.821	-3.15874	-6.93055	-57.2979															20:42:00	131.667	6.91111	785.647	789.578	-3.93094	-16.4107	-33.8952
131.833	20:45:00	6.88542	514.129	546.455	-32.3256	-29.6335			131.833	6.60972	355.775	349.021	6.75364	-7.41423	-62.5765															20:52:00	131.833	6.91806	780.254	790.03	-9.77553	-18.7168	-39.1154
132	20:55:00	6.89236	517.865	546.497	-28.6319	-29.7921			132	6.61667	348.728	349.182	-0.453681	-8.96892	-67.7159															21:02:00	132	6.925	781.55	790.544	-8.99356	-20.8069	-44.2549
132.167	21:05:00	6.89931	518.963	546.523	-27.5604	-29.9847			132.167	6.62361	344.064	349.409	-5.3447	-10.1363	-72.7045															21:12:00	132.167	6.93194	785.975	791.073	-5.09794	-22.9308	-49.3032
132.333	21:15:00	6.90625	516.111	546.481	-30.3699	-29.7128			132.333	6.63056	339.3	349.617	-10.3171	-10.7954	-77.5312															21:22:00	132.333	6.93889	779.096	791.568	-12.4724	-25.6609	-54.2499
132.5	21:25:00	6.91319	515.611	546.409	-30.7981	-29.7163			132.5	6.6375	339.072	349.83	-10.7578	-11.2819	-82.1851															21:32:00	132.5	6.94583	770.318	792.03	-21.7115	-27.5259	-59.0846
132.667	21:35:00	6.92014	518.886	546.374	-27.4877	-29.1889			132.667	6.64444	338.623	350.022	-11.3994	-11.3635	-86.656															21:42:00	132.667	6.95278	774.1	792.507	-18.4074	-29.5474	-63.7974
132.833	21:45:00	6.92708	516.667	546.372	-29.705	-28.9405			132.833	6.65139	337.332	350.211	-12.8791	-12.1427	-90.9336															21:52:00	132.833	6.95972	771.601	793.001	-21.4003	-32.0155	-68.3785
133	21:55:00	6.93403	517.651	546.325	-28.6736	-28.3345			133	6.65833	345.22	350.429	-5.20878	-12.1151	-95.0086															22:02:00	133	6.96667	774.923	793.525	-18.602	-33.9485	-72.8185
133.167	22:05:00	6.94097	517.266	546.25	-28.9845	-27.9321			133.167	6.66528	343.422	350.603	-7.18058	-13.0001	-98.8716															22:12:00	133.167	6.97361	766.05	794.028	-27.9777	-35.6964	-77.1082
133.333	22:15:00	6.94792	516.453	546.168	-29.7153	-27.5345			133.333	6.67222	340.185	350.792	-10.6074	-13.6636	-102.514															22:22:00	133.333	6.98056	770.375	794.482	-24.1068	-37.3843	-81.2386
133.5	22:25:00	6.95486	516.153	546.133	-29.9803	-26.7549			133.5	6.67917	338.357	350.97	-12.6131	-13.8661	-105.928															22:32:00	133.5	6.9875	770.46	794.912	-24.4521	-39.1953	-85.2012
133.667	22:35:00	6.96181	514.686	546.056	-31.3696	-25.9712			133.667	6.68611	342.213	351.176	-8.9629	-14.3659	-109.106															22:42:00	133.667	6.99444	763.795	795.399	-31.6038	-41.414	-88.9879
133.833	22:45:00	6.96875	511.803	546.032	-34.2288	-24.535			133.833	6.69306	339.443	351.346	-11.9027	-14.9086	-112.04															22:52:00	133.833	7.00139	760.992	795.849	-34.8573	-42.8094	-92.5907
134	22:55:00	6.97569	515.012	545.955	-30.9435	-23.0307			134	6.7	337.074	351.536	-14.4621	-15.4974	-114.724															23:02:00	134	7.00833	761.797	796.278	-34.4808	-44.3225	-96.0023
134.167	23:05:00	6.98264	521.514	545.812	-24.2977	-22.196			134.167	6.70694	338.43	351.683	-13.2534	-15.6558	-117.152															23:12:00	134.167	7.01528	758.885	796.743	-37.8585	-45.7694	-99.2156
134.333	23:15:00	6.98958	515.326	545.738	-30.412	-21.3435			134.333	6.71389	335.689	351.844	-16.1552	-16.0302	-119.318															23:22:00	134.333	7.02222	762.425	797.278	-34.853	-47.2052	-102.224
134.5	23:25:00	6.99653	521.203	545.672	-24.4686	-20.1559			134.5	6.72083	340.3	352.037	-11.7373	-15.9544	-121.218															23:32:00	134.5	7.02917	751.763	797.732	-45.9695	-48.83	-105.021
134.667	23:35:00	7.00347	521	545.507	-24.5074	-19.3421			134.667	6.72778	331.477	352.227	-20.7498	-16.1718	-122.848															23:42:00	134.667	7.03611	750.15	798.175	-48.0247	-49.3877	-107.601
134.833	23:45:00	7.01042	522.986	545.419	-22.4328	-18.1354			134.833	6.73472	339.837	352.386	-12.5486	-15.9189	-124.204															23:52:00	134.833	7.04306	754.052	798.648	-44.596	-49.7185	-109.959
135	23:55:00	7.01736	521.474	545.319	-23.8447	-17.2144			135	6.74167	336.745	352.573	-15.8283	-15.8555	-125.282															00:02:00	135	7.05	759.57	799.146	-39.5762	-50.3609	-112.089
135.167	00:05:00	7.02431	520.946	545.159	-24.2133	-15.8285			135.167	6.74861	337.588	352.731	-15.1426	-15.6425	-126.08															00:12:00	135.167	7.05694	751.377	799.61	-48.2333	-52.1726	-113.988
135.333	00:15:00	7.03125	524.626	544.986	-20.3597	-14.762			135.333	6.75556	339.842	352.879	-13.0368	-15.5802	-126.597															00:22:00	135.333	7.06389	754.232	800.071	-45.8388	-52.52	-115.651
135.5	00:25:00	7.03819	524.312	544.888	-20.5758	-14.0481			135.5	6.7625	334.433	353.044	-18.6113	-15.7663	-126.832															00:32:00	135.5	7.07083	749.451	800.527	-51.0763	-52.8392	-117.076
135.667	00:35:00	7.04514	530.617	544.752	-14.1352	-13.0216			135.667	6.76944	337.702	353.177	-15.4754	-15.3238	-126.783															00:42:00	135.667	7.07778	752.571	800.92	-48.3486	-53.2384	-118.258
135.833	00:45:00	7.05208	528.4	544.577	-16.1772	-12.7439			135.833	6.77639	334.366	353.334	-18.968	-15.4206	-126.451															00:52:00	135.833	7.08472	748.34	801.354	-53.014	-53.5276	-119.196
136	00:55:00	7.05903	523.499	544.427	-20.928	-12.0471			136	6.78333	337.102	353.465	-16.3631	-15.375	-125.837															01:02:00	136	7.09167	749.929	801.772	-51.8435	-53.4748	-119.888
136.167	01:05:00	7.06597	530.174	544.242	-14.0676	-10.2402			136.167	6.79028	335.832	353.578	-17.7462	-14.975	-124.942															01:12:00	136.167	7.09861	747.067	802.156	-55.089	-52.9816	-120.331
136.333	01:15:00	7.07292	527.964	544.125	-16.161	-9.10849			136.333	6.79722	338.451	353.696	-15.245	-14.5222	-123.768															01:22:00	136.333	7.10556	748.209	802.559	-54.3503	-52.2827	-120.527
136.5	01:25:00	7.07986	529.304	544.006	-14.702	-7.89596			136.5	6.80417	339.444	353.79	-14.3464	-14.2992	-122.318															01:32:00	136.5	7.1125	750.236	802.898	-52.6623	-51.4488	-120.473
136.667	01:35:00	7.08681	533.826	543.853	-10.027	-6.8342			136.667	6.81111	336.231	353.946	-17.7154	-14.1166	-120.594															01:42:00	136.667	7.11944	751.285	803.279	-51.9942	-50.6933	-120.17
136.833	01:45:00	7.09375	532.2	543.582	-11.3817	-5.88755			136.833	6.81806	342.284	354.071	-11.7874	-13.5904	-118.602															01:52:00	136.833	7.12639	751.339	803.643	-52.3043	-49.9733	-119.619
137	01:55:00	7.10069	536.165	543.378	-7.2133	-4.71157			137	6.825	340.943	354.215	-13.2718	-13.8479	-116.345															02:02:00	137	7.13333	742.628	803.945	-61.3169	-49.1448	-118.82
137.167	02:05:00	7.10764	531.771	543.186	-11.4153	-4.32672			137.167	6.83194	339.986	354.382	-14.396	-13.9171	-113.828															02:12:00	137.167	7.14028	751.92	804.322	-52.4019	-47.5313	-117.776
137.333	02:15:00	7.11458	531.13	542.923	-11.7931	-3.11018			137.333	6.83889	339.215	354.484	-15.2691	-14.0081	-111.057															02:22:00	137.333	7.14722	754.96	804.63	-49.6696	-46.6949	-116.489
137.5	02:25:00	7.12153	534.468	542.726	-8.25844	-1.81144			137.5	6.84583	341.271	354.573	-13.3021	-13.6216	-108.038															02:32:00	137.5	7.15417	749.065	804.932	-55.8667	-45.2807	-114.96
137.667	02:35:00	7.12847	531.671	542.473	-10.8019	-0.658505			137.667	6.85278	338.073	354.71	-16.6367	-13.4818	-104.779															02:42:00	137.667	7.16111	753.475	805.293	-51.818	-43.1134	-113.195
137.833	02:45:00	7.13542	534.414	542.229	-7.81549	0.960842			137.833	6.85972	336.409	354.83	-18.4213	-12.8829	-101.285															02:52:00	137.833	7.16806	753.224	805.605	-52.3814	-41.555	-111.195
138	02:55:00	7.14236	542.769	542.015	0.753812	2.36727			138	6.86667	343.327	354.889	-11.562	-12.1652	-97.5656															03:02:00	138	7.175	760.07	805.994	-45.9243	-39.8012	-108.966
138.167	03:05:00	7.14931	541.3	541.787	-0.486583	3.16695			138.167	6.87361	342.656	354.969	-12.3133	-11.8274	-93.6286															03:12:00	138.167	7.18194	759.542	806.244	-46.7025	-38.5679	-106.511
138.333	03:15:00	7.15625	539.916	541.527	-1.61058	4.54257			138.333	6.88056	342.499	355.068	-12.5689	-11.5385	-89.4828															03:22:00	138.333	7.18889	762.211	806.554	-44.3429	-36.7046	-103.836
138.5	03:25:00	7.16319	539.36	541.321	-1.96092	5.58929			138.5	6.8875	342.97	355.126	-12.1556	-10.699	-85.1375															03:32:00	138.5	7.19583	763.14	806.737	-43.5973	-34.5465	-100.947
138.667	03:35:00	7.17014	542.429	541.096	1.33283	6.95052			138.667	6.89444	343.826	355.226	-11.4005	-10.3117	-80.6024															03:42:00	138.667	7.20278	763.652	807.006	-43.3536	-32.6681	-97.8493
138.833	03:45:00	7.17708	543.582	540.852	2.73009	7.77263			138.833	6.90139	340.429	355.306	-14.8774	-9.46988	-75.8878															03:52:00	138.833	7.20972	764.861	807.224	-42.3625	-30.7807	-94.5494
139	03:55:00	7.18403	538.005	540.6	-2.59512	8.74727			139	6.90833	341.257	355.359	-14.1018	-8.4983	-71.0041															04:02:00	139	7.21667	765.536	807.49	-41.9542	-28.7974	-91.0541
139.167	04:05:00	7.19097	543.557	540.374	3.18315	10.4515			139.167	6.91528	339.899	355.387	-15.4879	-7.60632	-65.9622															04:12:00	139.167	7.22361	765.408	807.774	-42.3659	-26.5991	-87.3707
139.333	04:15:00	7.19792	543.91	540.118	3.79181	11.6802			139.333	6.92222	344.84	355.472	-10.6322	-6.32203	-60.7736															04:22:00	139.333	7.23056	775.328	808.027	-32.699	-23.668	-83.5069
139.5	04:25:00	7.20486	545.465	539.888	5.57681	12.783			139.5	6.92917	343.926	355.55	-11.624	-5.87292	-55.4498															04:32:00	139.5	7.2375	778.368	808.227	-29.8593	-21.2623	-79.4706
139.667	04:35:00	7.21181	548.261	539.631	8.63031	13.6877			139.667	6.93611	346.182	355.632	-9.45032	-5.06565	-50.0028															04:42:00	139.667	7.24444	775.28	808.397	-33.1173	-19.3966	-75.2702
139.833	04:45:00	7.21875	548.503	539.441	9.06169	14.6423			139.833	6.94306	345.868	355.677	-9.80865	-4.28957	-44.4447															04:52:00	139.833	7.25139	777.213	808.549	-31.336	-17.1096	-70.9144
140	04:55:00	7.22569	549.559	539.209	10.3499	15.1584			140	6.95	348.235	355.743	-7.50845	-3.28406	-38.7879															05:02:00	140	7.25833	777.668	808.792	-31.1242	-13.936	-66.4121
140.167	05:05:00	7.23264	554.993	538.972	16.0209	16.113			140.167	6.95694	347.01	355.856	-8.84603	-2.56238	-33.0453															05:12:00	140.167	7.26528	784.648	808.991	-24.3431	-11.1059	-61.7728
140.333	05:15:00	7.23958	549.686	538.736	10.95	16.3139			140.333	6.96389	353.406	355.901	-2.49455	-1.45797	-27.2295															05:22:00	140.333	7.27222	790.728	809.173	-18.4453	-8.89601	-57.006
140.5	05:25:00	7.24653	552.882	538.508	14.3738	16.9488			140.5	6.97083	348.423	355.932	-7.50889	-0.980022	-21.3537															05:32:00	140.5	7.27917	788.259	809.316	-21.0566	-6.39159	-52.1216
140.667	05:35:00	7.25347	549.43	538.232	11.1982	17.6703			140.667	6.97778	354.662	355.96	-1.29835	-0.00857628	-15.431															05:42:00	140.667	7.28611	788.73	809.435	-20.7047	-2.87204	-47.1296
140.833	05:45:00	7.26042	552.497	538.071	14.4257	18.7318			140.833	6.98472	352.635	355.853	-3.21843	0.473628	-9.47475															05:52:00	140.833	7.29306	790.636	809.199	-18.5631	-0.0913528	-42.0405
141	05:55:00	7.26736	555.777	537.921	17.8557	18.6905			141	6.99167	352.363	355.761	-3.39817	1.53071	-3.49817															06:02:00	141	7.3	793.34	808.914	-15.5745	2.87781	-36.8648
141.167	06:05:00	7.27431	555.692	537.764	17.9279	19.3177			141.167	6.99861	355.604	355.68	-0.0763475	2.63642	2.48531															06:12:00	141.167	7.30694	801.462	808.655	-7.19323	6.48462	-31.6131
141.333	06:15:00	7.28125	554.665	537.64	17.0249	20.0362			141.333	7.00556	350.32	355.563	-5.24291	3.69917	8.46227															06:22:00	141.333	7.31389	804.545	808.375	-3.83037	9.14369	-26.2964
141.5	06:25:00	7.28819	553.966	537.533	16.433	20.0833			141.5	7.0125	353.534	355.471	-1.93668	4.95743	14.4193															06:32:00	141.5	7.32083	800.648	808.119	-7.4706	12.2667	-20.9256
141.667	06:35:00	7.29514	557.475	537.389	20.0857	20.3328			141.667	7.01944	355.247	355.384	-0.137428	6.02018	20.3431															06:42:00	141.667	7.32778	802.218	807.891	-5.67341	15.1832	-15.5119
141.833	06:45:00	7.30208	552.497	537.242	15.2548	20.6446			141.833	7.02639	357.56	355.302	2.25755	7.16066	26.2205															06:52:00	141.833	7.33472	814.354	807.607	6.74738	18.3569	-10.0664
142	06:55:00	7.30903	558.944	537.139	21.8049	20.9337			142	7.03333	356.375	355.223	1.15164	7.79513	32.0381															07:02:00	142	7.34167	810.158	807.321	2.83688	20.7963	-4.60053
142.167	07:05:00	7.31597	555.457	537.025	18.4322	20.5649			142.167	7.04028	359.53	355.123	4.40687	8.82173	37.783															07:12:00	142.167	7.34861	809.186	807.011	2.17535	24.0805	0.874524
142.333	07:15:00	7.32292	555.471	536.902	18.5688	20.4266			142.333	7.04722	358.245	355.004	3.24088	9.81881	43.4424															07:22:00	142.333	7.35556	818.332	806.724	11.6078	27.3967	6.3474
142.5	07:25:00	7.32986	559.843	536.811	23.0322	20.1152			142.5	7.05417	359.073	354.925	4.14846	10.8296	49.0035															07:32:00	142.5	7.3625	827.638	806.46	21.178	29.7386	11.8068
142.667	07:35:00	7.33681	560.7	536.764	23.936	20.1069			142.667	7.06111	359.302	354.814	4.4881	11.4734	54.4538															07:42:00	142.667	7.36944	818.86	806.196	12.6635	31.7621	17.2413
142.833	07:45:00	7.34375	550.643	536.713	13.9299	19.6726			142.833	7.06806	364.184	354.717	9.46652	12.3618	59.7813															07:52:00	142.833	7.37639	823.007	805.94	17.0668	34.7561	22.6398
143	07:55:00	7.35069	562.025	536.643	25.3821	20.1629			143	7.075	364.512	354.642	9.87034	12.894	64.9739															08:02:00	143	7.38333	833.376	805.669	27.7073	37.7314	27.991
143.167	08:05:00	7.35764	563.152	536.602	26.5499	18.956			143.167	7.08194	367.225	354.548	12.6767	13.5749	70.0201															08:12:00	143.167	7.39028	830.096	805.38	24.7156	39.6283	33.284
143.333	08:15:00	7.36458	554.151	536.561	17.5901	18.1173			143.333	7.08889	364.313	354.457	9.85619	14.1136	74.9084															08:22:00	143.333	7.39722	838.771	805.125	33.646	41.7636	38.5076
143.5	08:25:00	7.37153	555.963	536.536	19.4272	17.7229			143.5	7.09583	365.212	354.396	10.8163	15.2026	79.628															08:32:00	143.5	7.40417	832.42	804.893	27.5268	43.9539	43.6512
143.667	08:35:00	7.37847	560.342	536.515	23.8271	16.9605			143.667	7.10278	367.853	354.305	13.5483	15.6618	84.1684															08:42:00	143.667	7.41111	837.087	804.676	32.4109	46.0462	48.7041
143.833	08:45:00	7.38542	555.221	536.498	18.7234	15.8775			143.833	7.10972	364.098	354.227	9.87123	15.9946	88.5192															08:52:00	143.833	7.41806	840.414	804.393	36.0209	47.7063	53.6558
144	08:55:00	7.39236	553.88	536.5	17.3796	15.1551			144	7.11667	367.625	354.154	13.4708	17.0063	92.6708															09:02:00	144	7.425	846.422	804.175	42.2468	50.125	58.496
144.167	09:05:00	7.39931	553.267	536.494	16.7733	14.4907			144.167	7.12361	370.466	354.094	16.3718	17.7691	96.6139															09:12:00	144.167	7.43194	845.878	803.908	41.9696	51.4074	63.2148
144.333	09:15:00	7.40625	551.299	536.467	14.8322	13.7704			144.333	7.13056	369.409	354.039	15.3699	17.8236	100.34															09:22:00	144.333	7.43889	843.336	803.626	39.7104	53.3327	67.8024
144.5	09:25:00	7.41319	559.429	536.497	22.9317	13.1275			144.5	7.1375	365.854	353.979	11.8748	18.3271	103.84															09:32:00	144.5	7.44583	848.848	803.387	45.461	55.0711	72.2493
144.667	09:35:00	7.42014	555.264	536.539	18.725	11.5634			144.667	7.14444	369.095	353.946	15.149	19.4655	107.106															09:42:00	144.667	7.45278	851.734	803.143	48.5906	56.5017	76.5462
144.833	09:45:00	7.42708	556.419	536.606	19.8133	10.6585			144.833	7.15139	369.767	353.914	15.8528	19.9356	110.132															09:52:00	144.833	7.45972	855.75	802.98	52.7704	57.5876	80.6843
145	09:55:00	7.43403	547.571	536.672	10.8994	8.90682			145	7.15833	371.907	353.866	18.0413	20.6384	112.91															10:02:00	145	7.46667	853.301	802.831	50.4703	58.6911	84.6551
145.167	10:05:00	7.44097	553.214	536.729	16.4853	8.02827			145.167	7.16528	373.021	353.88	19.1407	20.9415	115.434															10:12:00	145.167	7.47361	852.959	802.62	50.3393	59.7218	88.4503
145.333	10:15:00	7.44792	549.7	536.842	12.8578	6.58608			145.333	7.17222	376.785	353.861	22.924	20.9296	117.699															10:22:00	145.333	7.48056	862.393	802.463	59.9296	61.3139	92.062
145.5	10:25:00	7.45486	547.205	536.927	10.2783	5.62934			145.5	7.17917	370.223	353.896	16.3273	20.6974	119.699															10:32:00	145.5	7.4875	854.971	802.336	52.6349	62.5403	95.4828
145.667	10:35:00	7.46181	547.875	537.044	10.831	4.27353			145.667	7.18611	371.451	353.909	17.5417	21.3936	121.43															10:42:00	145.667	7.49444	854.572	802.24	52.332	64.2029	98.7055
145.833	10:45:00	7.46875	547.219	537.165	10.0542	3.09279			145.833	7.19306	375.905	353.893	22.012	22.1003	122.888															10:52:00	145.833	7.50139	867.202	802.157	65.0451	65.441	101.724
146	10:55:00	7.47569	546.706	537.299	9.40704	1.92876			146	7.2	376.533	353.909	22.6245	22.2299	124.07															11:02:00	146	7.50833	859.696	802.06	57.6357	65.2144	104.531
146.167	11:05:00	7.48264	545.5	537.37	8.12979	0.962951			146.167	7.20694	370.937	353.912	17.0255	22.3978	124.973															11:12:00	146.167	7.51528	867.061	801.988	65.0726	65.9829	107.121
146.333	11:15:00	7.48958	544.638	537.52	7.11757	-0.286875			146.333	7.21389	375.328	353.917	21.4113	22.8625	125.595															11:22:00	146.333	7.52222	862.479	801.908	60.5713	66.6853	109.49
146.5	11:25:00	7.49653	541.828	537.666	4.16206	-1.38029			146.5	7.22083	379.474	353.938	25.5359	23.2508	125.935															11:32:00	146.5	7.52917	864.506	801.877	62.6286	67.223	111.631
146.667	11:35:00	7.50347	545.7	537.834	7.86617	-2.46073			146.667	7.22778	374.777	353.986	20.7909	22.9543	125.991															11:42:00	146.667	7.53611	863.503	801.882	61.6212	67.4737	113.541
146.833	11:45:00	7.51042	536.793	538	-1.20684	-3.9927			146.833	7.23472	378.271	353.985	24.2857	23.1485	125.765															11:52:00	146.833	7.54306	867.916	801.903	66.0129	67.7091	115.215
147	11:55:00	7.51736	538.547	538.19	0.356802	-4.85551			147	7.24167	375.691	354.012	21.6785	22.8299	125.256															12:02:00	147	7.55	864.777	801.939	62.838	66.9935	116.651
147.167	12:05:00	7.52431	537.591	538.412	-0.821029	-5.32936			147.167	7.24861	373.1	354.102	18.9982	22.9346	124.466															12:12:00	147.167	7.55694	871.458	802.013	69.4455	67.3713	117.845
147.333	12:15:00	7.53125	539.988	538.611	1.37703	-5.78019			147.333	7.25556	374.346	354.209	20.1373	23.3282	123.395															12:22:00	147.333	7.56389	876.781	802.135	74.6456	67.1639	118.794
147.5	12:25:00	7.53819	532.87	538.861	-5.99141	-6.57544			147.5	7.2625	378.974	354.292	24.6823	23.6828	122.048															12:32:00	147.5	7.57083	874.882	802.296	72.5865	66.3326	119.498
147.667	12:35:00	7.54514	535.766	539.104	-3.33788	-6.64844			147.667	7.26944	380.299	354.277	26.0219	23.5578	120.426															12:42:00	147.667	7.57778	869.701	802.512	67.1894	65.5509	119.953
147.833	12:45:00	7.55208	535.4	539.314	-3.91417	-7.12138			147.833	7.27639	377.899	354.332	23.5669	23.2058	118.533															12:52:00	147.833	7.58472	865.045	802.719	62.3259	65.3168	120.16
148	12:55:00	7.55903	537.335	539.518	-2.18268	-7.65591			148	7.28333	379.074	354.435	24.6392	23.1456	116.374															13:02:00	148	7.59167	869.744	802.887	66.8574	65.8153	120.118
148.167	13:05:00	7.56597	532.886	539.754	-6.86811	-8.75056			148.167	7.29028	377.19	354.588	22.6024	22.8469	113.954															13:12:00	148.167	7.59861	876.628	803.127	73.5011	65.6068	119.827
148.333	13:15:00	7.57292	533.997	540	-6.00347	-9.22117			148.333	7.29722	380.816	354.746	26.07	22.9081	111.277															13:22:00	148.333	7.60556	870.486	803.462	67.0243	63.6333	119.287
148.5	13:25:00	7.57986	531.415	540.218	-8.80314	-10.2937			148.5	7.30417	376.89	354.912	21.9778	21.8541	108.35															13:32:00	148.5	7.6125	869.401	803.764	65.6366	62.5029	118.501
148.667	13:35:00	7.58681	529.946	540.463	-10.5175	-11.039			148.667	7.31111	378.217	355.095	23.1217	21.7922	105.179															13:42:00	148.667	7.61944	868.545	804.099	64.4456	60.936	117.468
148.833	13:45:00	7.59375	529.143	540.704	-11.5606	-11.5606			148.833	7.31806	375.662	355.199	20.4627	20.4627	101.772															13:52:00	148.833	7.62639	861.833	804.407	57.4265	57.4265	116.192

## Sheet: Figure2C & 4C
	JellyOp per2::luc	JellyOp F112A per2::luc
Circadian time	Phase shift (hrs)	Phase shift (hrs)
3.1	5.667
3.36364	8.87502
4.20455	2.8571
8.40909	0.80952
8.91364	-0.16666
9.58636	1.22232
9.14909	0.666672
11.8	1.167
13	-3.2222
21.2727	-10.8715
13.8182	-0.17136
17.2727	-1.66664
19	-2.33336
19.3333	-3.4444
19.6	-8.83
20.3636	-2.12502
20.8333	-4.33336
22.7328	-9.08332
23.4546	-8.75
23.8182	-8.75001
4.99992	3.41429
4.6668	3.41255
1.83336	5.52092
1.83336	7.61011
1.16664	5.77661
0	6.61119
1.83336	7.80573
1.99992	6.16731
3.99984	4.22923
6	2.26202
2.6		3
12.5		-3.67
17.9		6.34
1.95179		3.24324
2.2206		1.62162
12.4324		-4.86486
14.0541		-9.3693
18.9189		9.18919
3.51351		3.38738
1.9401		4.32432
4.87363		2.16216
4.86486		1.08108
0.062882		2.43243
0.06		2.7027
23.5493		2.97297
23.193		3.56757
11.0358		-2.7027
10.4803		-2.48649
10.4803		-3.78378
9.95633		-2.7027
16.7686		-11.3514
21.1135		5.40541
15.0595		-6.7027
15.0919		-5.22522
9.89189		-3.24324
7.95676		-1.08108

## Sheet: Figure3A
		Raw													Normalised to baseline
															JellyOp							JellyOp F112A				JellyOp K296A
	Time (min)	JellyOp						JellyOp F112A			JellyOp K296A				BR1	BR2	BR3	BR4	BR5	BR6		BR1	BR2	BR3		BR1	BR2	BR3
		BR1	BR2	BR3	BR4	BR5	BR6	BR1	BR2	BR3	BR1	BR2	BR3	AVERAGE BASELINE	108.25	312.75	102.875	103.875	136	281.333		207.4	144.1	140.3		341.3	150.8	484.8
	0			111.5	104			237.5	151.5	132	344	149.5	504.5		0	0	1.08384	1.0012	0			1.14513	1.05135	0.940841		1.00791	0.991379	1.04064
	0.5	123	325	101	105.5	116.5	282	203	126.5	134.5	336	144.5	496		1.13626	1.03917	0.981774	1.01564	0.856618	1.00237		0.978785	0.877863	0.95866		0.984471	0.958223	1.0231
	1	95	305.5	105.5	84.5	139.5	245.5	186.5	149.5	133	331.5	141	471.5		0.877598	0.976819	1.02552	0.813478	1.02574	0.87263		0.899229	1.03747	0.947969		0.971286	0.935013	0.972566
	1.5	113	318.5	106.5	120.5	137	291	225	146	144	365	133	485.5		1.04388	1.01839	1.03524	1.16005	1.00735	1.03436		1.08486	1.01319	1.02637		1.06944	0.881963	1.00144
	2	102	302	98.5	105	151	307.5	185	147	158	330	186	466.5		0.942263	0.965627	0.957473	1.01083	1.11029	1.09301		0.891996	1.02012	1.12616		0.966891	1.23342	0.962252
Light pulse
	2.5	5849	16136.5	2031	2387	7846.5	4183.5	363.5	675.5	752	390	198.5	494.5		54.0323	51.5955	19.7424	22.9795	57.6949	14.8703		1.75265	4.68772	5.35994		1.14269	1.31631	1.02001
	3	13143	34176.5	6415.5	6684	18427.5	12067.5	889	1540	1789	371	188.5	492		121.413	109.277	62.3621	64.3466	135.496	42.894		4.2864	10.687	12.7512		1.08702	1.25	1.01485
	3.5	20150	53071.5	11772.5	12274	28949	21722	1318	1301.5	2271	544.5	197	506.5		186.143	169.693	114.435	118.161	212.86	77.2109		6.35487	9.03192	16.1867		1.59537	1.30637	1.04476
	4	26653	69329.5	16276	17743.5	36773.5	32260	1282.5	721.5	2042.5	478	230.5	525.5		246.217	221.677	158.211	170.816	270.393	114.668		6.1837	5.00694	14.5581		1.40053	1.52851	1.08395
	4.5	30741	81812.5	19030.5	22537.5	40824.5	41077.5	996	412	1554.5	381.5	206	569		283.982	261.591	184.987	216.968	300.18	146.01		4.80231	2.85913	11.0798		1.11778	1.36605	1.17368
	5	31679	89173.5	20187.5	26030.5	41078.5	49163.5	812	284.5	995	397	250.5	522.5		292.647	285.127	196.233	250.594	302.048	174.752		3.91514	1.97432	7.09195		1.1632	1.66114	1.07776
	5.5	31018	92452.5	19475.5	29151	37961.5	53922.5	531	197	674	332.5	244.5	537.5		286.54	295.612	189.312	280.635	279.129	191.668		2.56027	1.36711	4.80399		0.974216	1.62135	1.1087
	6	28789	91283.5	17664	30367.5	33156	57480.5	414.5	179.5	480	349	295	606		265.949	291.874	171.704	292.347	243.794	204.315		1.99855	1.24566	3.42124		1.02256	1.95623	1.25
	6.5	24852	87040	14872.5	30740.5	27667.5	58372.5	360.5	152.5	334	505	289.5	498.5		229.58	278.305	144.569	295.937	203.438	207.485		1.73819	1.05829	2.38061		1.47964	1.91976	1.02826
	7	20888	79571	11963	30288	21632.5	58074.5	346.5	157.5	297	371.5	261.5	493		192.961	254.424	116.287	291.581	159.062	206.426		1.67068	1.09299	2.11689		1.08849	1.73408	1.01691
	7.5	16581	71198	9262	29127.5	16671	55368.5	330.5	158.5	230	354	299	514.5		153.173	227.651	90.0316	280.409	122.581	196.807		1.59354	1.09993	1.63934		1.03721	1.98276	1.06126
	8	12804	61873	6729	27484.5	12116.5	52530.5	298	125.5	220	364	280	558		118.282	197.835	65.4095	264.592	89.0919	186.72		1.43684	0.870923	1.56807		1.06651	1.85676	1.15099
	8.5	9805	52315	4756.5	25045	8756	48307.5	324.5	112.5	194	370	316	473.5		90.5774	167.274	46.2357	241.107	64.3824	171.709		1.56461	0.780708	1.38275		1.08409	2.09549	0.976691
	9	7262	44508.5	3382	22619.5	6323	43845.5	271.5	108.5	203.5	329	305.5	469.5		67.0855	142.313	32.8748	217.757	46.4926	155.849		1.30906	0.752949	1.45046		0.963961	2.02586	0.968441
	9.5	5253	36398.5	2244.5	20331	4559	39046	340	121	185.5	336	298	462		48.5266	116.382	21.8177	195.726	33.5221	138.789		1.63934	0.839695	1.32217		0.984471	1.97613	0.95297
	10	4069	29949	1594	17413	3182.5	34349	291.5	101.5	174	317.5	274.5	446.5		37.5889	95.7602	15.4945	167.634	23.4007	122.094		1.4055	0.704372	1.2402		0.930267	1.82029	0.920998
	10.5	2800	24598.5	1119	15173.5	2389	30203	260	130.5	191.5	350.5	307.5	447		25.8661	78.6523	10.8773	146.075	17.5662	107.357		1.25362	0.905621	1.36493		1.02696	2.03912	0.92203
	11	2071	20081.5	768	12775	1608	26152.5	258	122.5	168	354	266	405		19.1316	64.2094	7.46537	122.984	11.8235	92.9591		1.24397	0.850104	1.19743		1.03721	1.76393	0.835396
	11.5	1599	16518	504	10846	1203	22502.5	266	125.5	186	382.5	293.5	449.5		14.7714	52.8153	4.89915	104.414	8.84559	79.9852		1.28255	0.870923	1.32573		1.12071	1.94629	0.927186
	12	1201	13761	390	9082.5	877.5	19607	231	117	150	520.5	264.5	423.5		11.0947	44	3.79101	87.4368	6.45221	69.6931		1.11379	0.811936	1.06914		1.52505	1.75398	0.873556
	12.5	832	11145	318.5	7589.5	706.5	16934	257	101	168.5	391	280.5	403		7.68591	35.6355	3.09599	73.0638	5.19485	60.1919		1.23915	0.700902	1.201		1.14562	1.86008	0.831271
	13	694	9426.5	226	6441	527.5	14653	233.5	100	161.5	337	268	434.5		6.41109	30.1407	2.19684	62.0072	3.87868	52.0841		1.12584	0.693963	1.1511		0.987401	1.77719	0.896246
	13.5	586	7880.5	211	5316	437.5	12615	246.5	109.5	186	329	273	437.5		5.41339	25.1974	2.05103	51.1769	3.21691	44.84		1.18852	0.759889	1.32573		0.963961	1.81034	0.902434
	14	435	6442	175.5	4423	382	10944.5	206.5	124.5	162.5	502.5	306	398		4.01848	20.5979	1.70595	42.58	2.80882	38.9023		0.995661	0.863983	1.15823		1.47231	2.02918	0.820957
	14.5	376	5463.5	139	3632.5	342.5	9602.5	232.5	122.5	149.5	340.5	283	396.5		3.47344	17.4692	1.35115	34.9699	2.51838	34.1321		1.12102	0.850104	1.06557		0.997656	1.87666	0.817863
	15	280	4566.5	122.5	2978	285	8349.5	214	98	159.5	316	271	379.5		2.58661	14.6011	1.19077	28.6691	2.09559	29.6783		1.03182	0.680083	1.13685		0.925872	1.79708	0.782797
	15.5	256	3797.5	129	2617	208	7398	175	117.5	150.5	309.5	313.5	420		2.3649	12.1423	1.25395	25.1937	1.52941	26.2962		0.84378	0.815406	1.0727		0.906827	2.07891	0.866337
	16	217	3314.5	102.5	2136.5	205.5	6548.5	188.5	112.5	153	350.5	307.5	398		2.00462	10.5979	0.996355	20.568	1.51103	23.2767		0.908872	0.780708	1.09052		1.02696	2.03912	0.820957
	16.5	194	2859.5	106.5	1790	196	5742	214	118	172	391.5	289	403		1.79215	9.14309	1.03524	17.2323	1.44118	20.41		1.03182	0.818876	1.22594		1.14708	1.91645	0.831271
	17	202	2405	112.5	1531.5	166	5109.5	203	106.5	173	344	284	413.5		1.86605	7.68985	1.09356	14.7437	1.22059	18.1617		0.978785	0.73907	1.23307		1.00791	1.88329	0.852929
	17.5	144	2033.5	105	1304	191	4534	216	114.5	157.5	345.5	279.5	418.5		1.33025	6.502	1.02066	12.5535	1.40441	16.1161		1.04147	0.794587	1.12259		1.01231	1.85345	0.863243
	18	156	1802.5	103.5	1099.5	158	4013.5	182	126.5	157.5	338	304.5	419		1.44111	5.76339	1.00608	10.5848	1.16176	14.266		0.877531	0.877863	1.12259		0.990331	2.01923	0.864274
	18.5	107	1518	122	972	155	3596.5	190	102.5	168	358	302.5	385		0.988453	4.85372	1.18591	9.3574	1.13971	12.7838		0.916104	0.711312	1.19743		1.04893	2.00597	0.794142
	19	110	1415	82.5	818.5	166.5	3301	201	122	181.5	410	296	386		1.01617	4.52438	0.801944	7.87966	1.22426	11.7334		0.969142	0.846634	1.29366		1.20129	1.96286	0.796205
	19.5	97	1205.5	89	691.5	138.5	2826.5	161	101	152.5	317.5	249	376.5		0.896074	3.85452	0.865128	6.65704	1.01838	10.0468		0.776278	0.700902	1.08696		0.930267	1.65119	0.776609

## Sheet: Figure3B
			raw																normalised to baseline
																				no opsin					Carbachol					JellyOp F112A
Time (min)	Time (s)		no opsin						Carbachol						JellyOp F112A					BR1	BR2	BR3	BR4	BR5	BR1	BR2	BR3	BR4	BR5	BR1	BR2	BR3	BR4
			BR1	BR2	BR3	BR4	BR5		BR1	BR2	BR3	BR4	BR5		BR1	BR2	BR3	BR4	AVERAGE BASELINE	394	327.75	42.5	59.5	79.75	332.25	45.25	58.75	66.75	52.5	42.5	42.5	60	68
0	0		400	360	36.5	75	79.5		327.5	49.5	62.5	66	52		36.5	36.5	51	58		1.01523	1.0984	0.858824	1.2605	0.996865	0.985704	1.09392	1.06383	0.988764	0.990476	0.858824	0.858824	0.85	0.852941
0.0333333	2		388	295.5	48.5	44	80		337	41	55	67.5	53		48.5	48.5	69	78		0.984772	0.901602	1.14118	0.739496	1.00313	1.0143	0.906077	0.93617	1.01124	1.00952	1.14118	1.14118	1.15	1.14706
0.0666667	4		1682	463	170	197	193		42264	3709	34373	2624	12728.5		188.5	188.5	203	219.5		4.26904	1.41266	4	3.31092	2.42006	127.205	81.9669	585.072	39.3109	242.448	4.43529	4.43529	3.38333	3.22794
0.1	6		1294.5	431.5	166.5	170	152.5		21955.5	2712	19390.5	1778.5	6192.5		139.5	139.5	157.5	186		3.28553	1.31655	3.91765	2.85714	1.91223	66.0813	59.9337	330.051	26.6442	117.952	3.28235	3.28235	2.625	2.73529
0.133333	8		1032.5	405	125.5	131	131		14755	1776	13137	1157	3706.5		135.5	135.5	126	157.5		2.62056	1.2357	2.95294	2.20168	1.64263	44.4093	39.2486	223.609	17.3333	70.6	3.18824	3.18824	2.1	2.31618
0.166667	10		870	433	105	127	134.5		12542	1299	11758	761	2884		97.5	97.5	109.5	156		2.20812	1.32113	2.47059	2.13445	1.68652	37.7487	28.7072	200.136	11.4007	54.9333	2.29412	2.29412	1.825	2.29412
0.2	12		750.5	396.5	89.5	114	93.5		11479.5	1183	11690.5	578.5	2733		93	93	125.5	137		1.90482	1.20976	2.10588	1.91597	1.17241	34.5508	26.1436	198.987	8.66667	52.0571	2.18824	2.18824	2.09167	2.01471
0.233333	14		684.5	356	99	94	112		10918.5	1291	11442	498.5	2507		120.5	120.5	105	142.5		1.73731	1.08619	2.32941	1.57983	1.40439	32.8623	28.5304	194.757	7.46816	47.7524	2.83529	2.83529	1.75	2.09559
0.266667	16		626	369.5	87	105	104.5		10065	1357	9936.5	443	2209		101	101	97.5	136		1.58883	1.12738	2.04706	1.76471	1.31034	30.2935	29.989	169.132	6.6367	42.0762	2.37647	2.37647	1.625	2
0.3	18		575	373	70.5	76	126.5		9386.5	1449	8044	365.5	1860.5		88.5	88.5	94	114		1.45939	1.13806	1.65882	1.27731	1.58621	28.2513	32.0221	136.919	5.47566	35.4381	2.08235	2.08235	1.56667	1.67647
0.333333	20		554.5	383	72	85	111.5		8674	1368	6661	329.5	1612.5		74	74	84.5	115.5		1.40736	1.16857	1.69412	1.42857	1.39812	26.1068	30.232	113.379	4.93633	30.7143	1.74118	1.74118	1.40833	1.69853
0.366667	22		499.5	387.5	72	50	106.5		8309.5	1238	5651.5	307	1447.5		80	80	96.5	123.5		1.26777	1.1823	1.69412	0.840336	1.33542	25.0098	27.3591	96.1957	4.59925	27.5714	1.88235	1.88235	1.60833	1.81618
0.4	24		492	332.5	66	78	87.5		7903.5	1129	4710	301	1199		58.5	58.5	104.5	94		1.24873	1.01449	1.55294	1.31092	1.09718	23.7878	24.9503	80.1702	4.50936	22.8381	1.37647	1.37647	1.74167	1.38235
0.433333	26		497	340	79.5	113	98.5		7793	981	4086.5	231.5	1072.5		76	76	71.5	122		1.26142	1.03738	1.87059	1.89916	1.23511	23.4552	21.6796	69.5574	3.46816	20.4286	1.78824	1.78824	1.19167	1.79412
0.466667	28		514.5	394.5	64	76	93.5		7785	869.5	3484.5	213.5	917.5		88.5	88.5	91.5	76		1.30584	1.20366	1.50588	1.27731	1.17241	23.4312	19.2155	59.3106	3.1985	17.4762	2.08235	2.08235	1.525	1.11765
0.5	30		525	359	67	106	108.5		7648.5	850.5	3249.5	262	789		95	95	58	105		1.33249	1.09535	1.57647	1.78151	1.3605	23.0203	18.7956	55.3106	3.92509	15.0286	2.23529	2.23529	0.966667	1.54412
0.533333	32		494.5	359	44	81	88.5		7649.5	832.5	2793	189.5	706		71.5	71.5	64	109.5		1.25508	1.09535	1.03529	1.36134	1.10972	23.0233	18.3978	47.5404	2.83895	13.4476	1.68235	1.68235	1.06667	1.61029
0.566667	34		470.5	323.5	61.5	79	66.5		7432	737.5	2479.5	167.5	667		58.5	58.5	71	81.5		1.19416	0.987033	1.44706	1.32773	0.833856	22.3687	16.2983	42.2043	2.50936	12.7048	1.37647	1.37647	1.18333	1.19853
0.6	36		485.5	341.5	58.5	58	90		7128	713.5	2272	161	592.5		63	63	90.5	74		1.23223	1.04195	1.37647	0.97479	1.12853	21.4537	15.768	38.6723	2.41199	11.2857	1.48235	1.48235	1.50833	1.08824
0.633333	38		452.5	342.5	62	90	102		6823.5	719	2020	148	519		62	62	80	73.5		1.14848	1.045	1.45882	1.51261	1.279	20.5372	15.8895	34.383	2.21723	9.88571	1.45882	1.45882	1.33333	1.08088
0.666667	40		445	294.5	57.5	54	89		6475.5	687	1929	164	427.5		58.5	58.5	74.5	67		1.12944	0.898551	1.35294	0.907563	1.11599	19.4898	15.1823	32.834	2.45693	8.14286	1.37647	1.37647	1.24167	0.985294

## Sheet: Figure3E
		light				MEAN	SEM	dark				MEAN	SEM	t-test: p-value (light vs dark)
β-arrestin1	Melanopsin	1196	996	1116	1098	1101.5	41.1127	938	669	577	521	676.25	92.4296	0.0123
	Rhodopsin	3483	3403	4329	3409	3656	225.07	1554	1522	1424	914	1353.5	149.087	0.0025
β-arrestin2	Melanopsin	1111	1142	1146	1055	1113.5	21.0099	498	538	616	643	573.75	33.661	0.0014
	Rhodopsin	2477	2749	2506	2568	2575	61.026	1020	892	860	708	870	64.1145	0.0004

## Sheet: Figure3F
	Opsin	JellyOp	JellyOp	JellyOp	JellyOp	JellyOpF112A	JellyOpF112A	JellyOpF112A	JellyOpF112A
	Arrestin	1	1	2	2	1	1	2	2
	cis-retinal	+	-	+	-	+	-	+	-
Dark		6	3	44	9	6	5	12	8
		8	5	48	8	5	4	21	8
		7	3	41	6	5	3	14	7
		10	5	46	6	5	5	16	6
Light		45	3	172	10	11	5	56	7
		42	3	260	9	14	3	57	10
		49	5	261	6	13	6	70	6
		57	7	308	10	11	7	80	8
Light/Dark (normalised)		7.5	1	3.90909	1.11111	1.83333	1	4.66667	0.875
		5.25	0.6	5.41667	1.125	2.8	0.75	2.71429	1.25
		7	1.66667	6.36585	1	2.6	2	5	0.857143
		5.7	1.4	6.69565	1.66667	2.2	1.4	5	1.33333
MEAN		6.3625	1.16667	5.59682	1.22569	2.35833	1.2875	4.34524	1.07887
SEM		0.530477	0.233333	0.624482	0.149628	0.214897	0.272622	0.549299	0.124084
t-test: p-value (+ vs - cis-retinal)		0.0001		0.0005		0.0178		0.0012

[truncated: 4 more sheets: Figure3G, Figure3H, Figure4B, Figure4D&E]
